# Supplementary material for: Circularly polarized OLEDs from chiral plasmonic nanoparticle-molecule hybrids
Source: Nat Commun. 2025 Feb 15;16:1658. doi: 10.1038/s41467-025-57000-8 (PMC11830063; doi:10.1038/s41467-025-57000-8)
Supplement: Supplementary file 4 — Source Data [file 41467_2025_57000_MOESM4_ESM.xlsx]

## Sheet: Fig. 2a-c
Fig. 2a				Fig. 2b				Fig. 2c
Black line		Red line		Black line		Red line		Black line		Red line
Wavelength (nm)	CD (mdeg)	Wavelength (nm)	CD (mdeg)	Wavelength (nm)	CD (mdeg)	Wavelength (nm)	CD (mdeg)	Wavelength (nm)	CD (mdeg)	Wavelength (nm)	CD (mdeg)
800	149.242	800	116.645	800	16.1655	800	26.2064	800	4.95033	800	6.50788
799	150.4	799	117.324	799	15.1508	799	26.2818	799	4.62445	799	6.52787
798	151.224	798	118.171	798	16.3213	798	26.3599	798	4.73712	798	6.59568
797	152.421	797	118.965	797	15.4955	797	26.5573	797	4.62625	797	6.67795
796	153.033	796	119.919	796	15.4176	796	26.7098	796	4.5556	796	6.7635
795	153.994	795	120.215	795	16.3406	795	26.9004	795	4.63753	795	6.84899
794	155.745	794	121.41	794	15.7862	794	27.125	794	4.66205	794	6.9246
793	157.159	793	122.361	793	16.5746	793	27.3826	793	4.76682	793	7.0255
792	157.862	792	123.05	792	15.631	792	27.6174	792	4.61205	792	7.17213
791	158.708	791	124.029	791	15.8045	791	27.8655	791	4.72305	791	7.31226
790	159.665	790	124.282	790	15.528	790	28.0989	790	4.68755	790	7.43889
789	161.327	789	125.292	789	16.4656	789	28.3435	789	4.83585	789	7.52657
788	162.935	788	125.99	788	16.1873	788	28.6425	788	4.9493	788	7.65736
787	163.844	787	127.319	787	16.5884	787	28.9163	787	4.60278	787	7.79487
786	165.44	786	128.358	786	16.3303	786	29.243	786	4.7226	786	7.92045
785	166.353	785	130.748	785	16.799	785	29.5694	785	4.8105	785	8.0281
784	167.75	784	130.553	784	17.1364	784	29.8846	784	5.043	784	8.11171
783	168.416	783	131.536	783	17.0142	783	30.1372	783	4.69637	783	8.18516
782	170.823	782	133.08	782	16.8636	782	30.4427	782	4.58082	782	8.29579
781	171.805	781	133.998	781	17.3414	781	30.6867	781	4.71357	781	8.36485
780	174.126	780	136.383	780	17.517	780	30.9294	780	4.63825	780	8.45909
779	175.543	779	137.084	779	16.4713	779	31.223	779	4.6501	779	8.57799
778	177.99	778	138.096	778	17.1721	778	31.4478	778	4.6433	778	8.65883
777	179.624	777	139.703	777	17.8509	777	31.6915	777	4.7403	777	8.71689
776	181.551	776	141.156	776	18.1697	776	31.9773	776	4.86205	776	8.86379
775	183.216	775	142.373	775	17.6737	775	32.2099	775	4.92593	775	8.90416
774	185.468	774	144.789	774	17.7185	774	32.4885	774	4.80315	774	9.01849
773	188.13	773	145.814	773	16.8649	773	32.8068	773	4.8081	773	9.13618
772	189.811	772	147.478	772	17.6106	772	33.0243	772	4.62477	772	9.2286
771	192.743	771	149.787	771	17.5808	771	33.3485	771	4.522	771	9.38055
770	194.41	770	150.588	770	18.1	770	33.6474	770	4.6914	770	9.53079
769	196.066	769	152.028	769	17.0526	769	33.9456	769	4.61375	769	9.71942
768	197.444	768	153.721	768	17.5298	768	34.1945	768	4.5452	768	9.88172
767	198.874	767	154.718	767	17.7663	767	34.4779	767	4.63732	767	10.0516
766	200.51	766	154.833	766	16.655	766	34.7684	766	4.5397	766	10.1923
765	201.901	765	156.081	765	17.8362	765	35.0703	765	4.6452	765	10.3543
764	203.18	764	157.289	764	17.8018	764	35.4426	764	4.69987	764	10.548
763	204.425	763	158.014	763	17.3738	763	35.78	763	4.6307	763	10.7212
762	206.036	762	158.563	762	17.8211	762	36.1883	762	4.58558	762	10.8874
761	206.744	761	159.642	761	18.0795	761	36.5773	761	4.54045	761	11.0603
760	208.944	760	161.355	760	18.2647	760	36.968	760	4.71525	760	11.2565
759	210.78	759	162.992	759	18.054	759	37.3562	759	4.74223	759	11.417
758	211.939	758	164.528	758	17.7169	758	37.7853	758	4.68408	758	11.586
757	213.923	757	165.037	757	18.1321	757	38.1914	757	4.63635	757	11.7035
756	216.381	756	166.84	756	18.3196	756	38.5916	756	4.75103	756	11.8334
755	218.187	755	168.831	755	17.7436	755	39.0019	755	4.5981	755	11.9998
754	220.505	754	170.732	754	17.9709	754	39.3885	754	4.68998	754	12.1231
753	222.728	753	172.118	753	18.593	753	39.8324	753	4.77265	753	12.2319
752	225.192	752	174.947	752	19.1318	752	40.2741	752	4.84875	752	12.3442
751	227.687	751	175.833	751	19.5585	751	40.7196	751	4.7856	751	12.4684
750	229.932	750	178.177	750	19.7294	750	41.1715	750	4.9009	750	12.599
749	232.063	749	179.33	749	19.828	749	41.6391	749	4.66127	749	12.7296
748	234.113	748	180.985	748	19.8486	748	42.1194	748	4.8702	748	12.8694
747	236.392	747	182.245	747	19.8004	747	42.6657	747	4.9329	747	13.0536
746	238.08	746	183.974	746	19.5461	746	43.1409	746	4.93825	746	13.1992
745	240.453	745	185.368	745	20.7866	745	43.6358	745	4.88767	745	13.3484
744	242.48	744	187.27	744	20.4127	744	44.1151	744	4.88272	744	13.5013
743	244.101	743	188.707	743	20.3389	743	44.6222	743	4.94813	743	13.6691
742	246.272	742	190.1	742	20.7096	742	45.1417	742	4.94195	742	13.8254
741	247.849	741	191.127	741	20.9736	741	45.6459	741	4.84315	741	13.9895
740	250.008	740	192.193	740	21.2954	740	46.2776	740	4.95145	740	14.1872
739	251.579	739	194.027	739	21.3824	739	46.855	739	4.85675	739	14.3633
738	253.208	738	195.692	738	21.2271	738	47.4978	738	4.88767	738	14.5533
737	254.914	737	195.571	737	21.4067	737	48.092	737	4.8884	737	14.7207
736	256.495	736	197.248	736	21.3688	736	48.709	736	4.84135	736	14.9399
735	258.374	735	198.572	735	22.1934	735	49.3617	735	4.94663	735	15.1008
734	259.331	734	199.187	734	22.2293	734	50.0072	734	5.00435	734	15.2905
733	261.12	733	200.061	733	22.1714	733	50.6214	733	4.95935	733	15.496
732	262.113	732	201.056	732	22.2869	732	51.2522	732	4.96847	732	15.7229
731	263.468	731	202.214	731	22.0637	731	51.9191	731	5.02815	731	15.9445
730	264.375	730	203.531	730	22.2525	730	52.6216	730	4.90843	730	16.1494
729	265.853	729	203.939	729	22.4333	729	53.3161	729	4.91095	729	16.343
728	267.326	728	204.586	728	23.4267	728	53.9873	728	5.00215	728	16.5432
727	267.782	727	204.895	727	23.0166	727	54.6858	727	5.01908	727	16.778
726	268.637	726	205.483	726	23.3918	726	55.4018	726	5.0843	726	16.9304
725	269.765	725	206.743	725	24.2816	725	56.1149	725	5.15945	725	17.1189
724	270.505	724	206.681	724	25.2062	724	56.8325	724	5.20632	724	17.3339
723	271.319	723	207.6	723	24.5762	723	57.5557	723	5.10135	723	17.5325
722	271.781	722	207.664	722	25.7289	722	58.2212	722	5.09665	722	17.6995
721	272.159	721	208.15	721	25.2921	721	58.894	721	5.2381	721	17.857
720	272.729	720	208.09	720	25.8706	720	59.5521	720	5.18173	720	18.0351
719	272.774	719	208.485	719	25.7884	719	60.1889	719	5.12225	719	18.2133
718	273.247	718	208.826	718	25.8365	718	60.7665	718	5.15965	718	18.4005
717	272.904	717	208.094	717	26.2399	717	61.3563	717	5.20568	717	18.5883
716	272.79	716	207.998	716	26.7748	716	61.9545	716	5.21335	716	18.8136
715	272.422	715	207.367	715	26.6971	715	62.4743	715	5.30697	715	19.0135
714	271.954	714	207.236	714	27.1747	714	62.9474	714	5.31875	714	19.2225
713	271.438	713	206.946	713	27.6704	713	63.323	713	5.2646	713	19.4073
712	270.962	712	206.005	712	27.8716	712	63.6354	712	5.10978	712	19.6056
711	270.305	711	205.346	711	27.839	711	63.8905	711	5.25045	711	19.7796
710	268.975	710	204.211	710	27.7256	710	64.0931	710	5.2012	710	19.9992
709	268.349	709	203.501	709	28.404	709	64.1927	709	5.24718	709	20.1864
708	266.901	708	202.442	708	29.0814	708	64.2692	708	5.22323	708	20.375
707	265.507	707	200.904	707	29.5204	707	64.2283	707	5.2854	707	20.5319
706	264.071	706	199.815	706	30.0699	706	64.0487	706	5.35958	706	20.721
705	262.261	705	198.785	705	29.7774	705	63.795	705	5.25943	705	20.8966
704	260.286	704	196.915	704	30.8026	704	63.405	704	5.43398	704	21.0466
703	258.478	703	195.274	703	31.2877	703	62.9323	703	5.50343	703	21.2106
702	256.693	702	193.541	702	31.729	702	62.3985	702	5.33617	702	21.3557
701	254.359	701	192.113	701	32.2023	701	61.7062	701	5.55718	701	21.495
700	252.154	700	189.947	700	32.6857	700	60.9144	700	5.5728	700	21.6299
699	249.328	699	187.81	699	33.1208	699	59.9629	699	5.39428	699	21.7547
698	247.036	698	186.192	698	32.9588	698	58.8899	698	5.47002	698	21.8646
697	244.159	697	184.1	697	34.0878	697	57.6891	697	5.55965	697	21.9809
696	241.373	696	181.514	696	34.2768	696	56.3579	696	5.39225	696	22.1078
695	238.173	695	179.38	695	34.4699	695	54.8717	695	5.35535	695	22.2184
694	234.895	694	176.47	694	34.9563	694	53.2764	694	5.34395	694	22.3012
693	231.923	693	174.197	693	35.9336	693	51.6188	693	5.43888	693	22.4076
692	228.363	692	171.507	692	36.2418	692	49.8032	692	5.43447	692	22.4751
691	225.256	691	169.289	691	36.4389	691	47.8604	691	5.4449	691	22.5193
690	221.992	690	166.373	690	37.2673	690	45.7483	690	5.38023	690	22.5031
689	218.346	689	162.974	689	37.9457	689	43.5123	689	5.4052	689	22.4781
688	214.574	688	160.521	688	37.5717	688	41.1404	688	5.24723	688	22.4677
687	210.942	687	157.26	687	38.2417	687	38.6652	687	5.21772	687	22.3999
686	207.406	686	154.685	686	39.362	686	36.0975	686	5.25437	686	22.3355
685	203.89	685	152.554	685	39.3835	685	33.3998	685	5.27398	685	22.202
684	199.931	684	149.027	684	40.1331	684	30.5956	684	5.22698	684	22.0352
683	196.424	683	146.331	683	41.1176	683	27.6822	683	5.20753	683	21.9051
682	192.208	682	142.966	682	41.7446	682	24.6408	682	5.19238	682	21.7073
681	188.325	681	140.05	681	42.425	681	21.5004	681	5.1869	681	21.491
680	184.129	680	136.961	680	43.0491	680	18.272	680	5.12268	680	21.2388
679	179.45	679	133.37	679	43.6638	679	15.0156	679	5.16045	679	20.9659
678	175.028	678	129.552	678	45.3379	678	11.6725	678	5.23637	678	20.6625
677	170.531	677	126.475	677	45.8501	677	8.21951	677	5.22877	677	20.304
676	166.349	676	122.821	676	46.4068	676	4.76549	676	5.02093	676	19.9418
675	162.359	675	119.658	675	47.0144	675	1.27227	675	4.93445	675	19.565
674	157.353	674	115.673	674	47.5952	674	-2.23202	674	4.85725	674	19.1297
673	152.891	673	112.689	673	48.8963	673	-5.76897	673	4.8573	673	18.6693
672	148.406	672	109.621	672	50.3208	672	-9.2607	672	4.81055	672	18.2205
671	143.614	671	105.797	671	50.4906	671	-12.7612	671	4.65578	671	17.725
670	139.636	670	102.551	670	51.051	670	-16.2307	670	4.75692	670	17.1797
669	134.967	669	99.5139	669	52.3413	669	-19.6902	669	4.70868	669	16.6625
668	130.69	668	95.5035	668	52.9211	668	-23.1271	668	4.54068	668	16.09
667	125.474	667	91.8386	667	53.6396	667	-26.5247	667	4.52575	667	15.4986
666	120.958	666	88.2125	666	54.218	666	-29.8913	666	4.3209	666	14.8909
665	116.787	665	85.4304	665	55.5966	665	-33.2306	665	4.31545	665	14.2834
664	112.211	664	81.665	664	56.8509	664	-36.5327	664	4.33085	664	13.6553
663	107.008	663	77.2721	663	57.3379	663	-39.7739	663	4.10457	663	12.9509
662	101.949	662	73.5922	662	58.2173	662	-42.95	662	4.03423	662	12.2741
661	96.9005	661	69.5849	661	59.0382	661	-46.0811	661	3.90787	661	11.556
660	92.29	660	66.0257	660	59.2563	660	-49.1999	660	3.68993	660	10.8207
659	87.42	659	62.3591	659	60.0335	659	-52.2496	659	3.70875	659	10.1412
658	81.8895	658	57.8462	658	60.3053	658	-55.2907	658	3.30105	658	9.36153
657	76.4405	657	53.7427	657	61.5807	657	-58.2448	657	3.28063	657	8.62423
656	71.585	656	50.6503	656	62.1185	656	-61.0823	656	3.05008	656	7.83905
655	66.3575	655	45.4468	655	62.3145	655	-63.8549	655	2.91268	655	7.08128
654	60.9845	654	41.2802	654	63.2465	654	-66.5649	654	2.73842	654	6.31956
653	55.289	653	37.3929	653	62.7306	653	-69.1508	653	2.5237	653	5.54035
652	49.6523	652	32.782	652	63.3398	652	-71.6214	652	2.46044	652	4.78494
651	43.7009	651	28.275	651	63.4404	651	-73.9844	651	2.18866	651	4.02945
650	38.8079	650	24.2144	650	63.6807	650	-76.2655	650	2.02766	650	3.24942
649	33.2526	649	20.3162	649	63.4839	649	-78.4012	649	1.81127	649	2.52076
648	27.3119	648	15.7883	648	62.2976	648	-80.3988	648	1.46853	648	1.77411
647	21.7241	647	11.2651	647	62.4463	647	-82.2964	647	1.31743	647	1.02761
646	15.6433	646	6.16681	646	62.4165	646	-84.0841	646	1.12515	646	0.26652
645	9.471	645	1.38482	645	61.7659	645	-85.6625	645	0.7949	645	-0.43564
644	2.7339	644	-3.67529	644	61.0989	644	-87.0812	644	0.58814	644	-1.19828
643	-3.86865	643	-8.80236	643	59.2744	643	-88.3196	643	0.30367	643	-1.90341
642	-11.3075	642	-15.0058	642	59.1802	642	-89.3651	642	0.08978	642	-2.59286
641	-18.7251	641	-20.6047	641	57.6844	641	-90.224	641	-0.25455	641	-3.25502
640	-25.8068	640	-25.9783	640	56.4205	640	-90.913	640	-0.53121	640	-3.91012
639	-33.3149	639	-31.983	639	55.2158	639	-91.3687	639	-0.83278	639	-4.56153
638	-41.2072	638	-38.1184	638	53.072	638	-91.6348	638	-1.25637	638	-5.18526
637	-48.9745	637	-44.1122	637	51.0222	637	-91.6951	637	-1.55911	637	-5.79702
636	-57.761	636	-50.8452	636	48.8718	636	-91.5453	636	-1.86732	636	-6.38899
635	-65.3245	635	-56.9159	635	46.7937	635	-91.1849	635	-2.2918	635	-6.91408
634	-73.4845	634	-62.9628	634	44.0395	634	-90.5692	634	-2.53972	634	-7.4676
633	-82.2695	633	-69.7891	633	41.9072	633	-89.7418	633	-2.86768	633	-7.98676
632	-91.342	632	-77.1475	632	39.2609	632	-88.6652	632	-3.30397	632	-8.43799
631	-99.8475	631	-83.2959	631	36.4107	631	-87.4431	631	-3.53963	631	-8.8719
630	-108.493	630	-89.8708	630	33.2525	630	-85.9857	630	-3.90842	630	-9.31985
629	-117.298	629	-96.7542	629	30.2888	629	-84.2907	629	-4.42415	629	-9.69768
628	-127.479	628	-104.516	628	27.3703	628	-82.5062	628	-4.71288	628	-10.0141
627	-136.867	627	-111.508	627	23.777	627	-80.5189	627	-5.16587	627	-10.3242
626	-146.48	626	-119.682	626	20.9023	626	-78.3981	626	-5.45198	626	-10.5912
625	-156.347	625	-126.83	625	17.1413	625	-76.1048	625	-5.82515	625	-10.7952
624	-166.371	624	-134.612	624	13.8359	624	-73.6995	624	-6.17533	624	-10.9854
623	-176.331	623	-142.498	623	9.50708	623	-71.1664	623	-6.61915	623	-11.1253
622	-186.347	622	-149.791	622	5.87965	622	-68.5322	622	-6.9728	622	-11.2435
621	-197.254	621	-157.84	621	1.59069	621	-65.72	621	-7.40738	621	-11.2557
620	-208.173	620	-166.477	620	-2.57773	620	-62.8426	620	-7.77837	620	-11.219
619	-218.114	619	-173.621	619	-6.40847	619	-59.8444	619	-8.12298	619	-11.098
618	-227.556	618	-180.538	618	-10.0804	618	-56.8192	618	-8.46683	618	-10.9367
617	-237.77	617	-188.554	617	-13.425	617	-53.7024	617	-9.01483	617	-10.6562
616	-249.556	616	-196.95	616	-18.5251	616	-50.5617	616	-9.4579	616	-10.3738
615	-260.922	615	-205.258	615	-23.4451	615	-47.3214	615	-9.94735	615	-9.98799
614	-272.594	614	-214.162	614	-28.1031	614	-44.0963	614	-10.4235	614	-9.51802
613	-283.632	613	-222.164	613	-32.3556	613	-40.8427	613	-10.7787	613	-8.95613
612	-293.96	612	-229.961	612	-36.7419	612	-37.5992	612	-11.2324	612	-8.30854
611	-304.113	611	-237.078	611	-40.9162	611	-34.3536	611	-11.601	611	-7.49433
610	-314.533	610	-244.519	610	-46.0307	610	-31.2008	610	-12.0173	610	-6.64225
609	-325.413	609	-252.737	609	-50.5442	609	-28.1047	609	-12.432	609	-5.63266
608	-334.993	608	-259.077	608	-54.5218	608	-25.0787	608	-12.8656	608	-4.43342
607	-344.552	607	-266.232	607	-58.8853	607	-22.1919	607	-13.2516	607	-3.11063
606	-354.588	606	-273.163	606	-63.4156	606	-19.4345	606	-13.6789	606	-1.65862
605	-364.067	605	-279.449	605	-67.595	605	-16.8405	605	-14.1031	605	0.0017
604	-373.61	604	-286.129	604	-71.9964	604	-14.5087	604	-14.4232	604	1.66512
603	-382.056	603	-291.907	603	-76.2522	603	-12.3377	603	-14.738	603	3.43452
602	-389.94	602	-296.562	602	-80.6139	602	-10.3695	602	-15.0809	602	5.36927
601	-398.201	601	-301.82	601	-84.5258	601	-8.59225	601	-15.5327	601	7.30553
600	-405.621	600	-306.044	600	-88.4159	600	-7.05643	600	-15.7861	600	9.04037
599	-412.566	599	-309.719	599	-91.4918	599	-5.6784	599	-16.0189	599	10.504
598	-419.124	598	-313.767	598	-95.9405	598	-4.51877	598	-16.4074	598	11.6672
597	-425.692	597	-316.558	597	-99.0903	597	-3.53825	597	-16.7105	597	12.4451
596	-431.232	596	-318.637	596	-102.041	596	-2.73744	596	-16.7875	596	12.7465
595	-436.464	595	-320.291	595	-105.678	595	-2.09675	595	-17.1097	595	12.6151
594	-441.568	594	-320.587	594	-108.096	594	-1.62349	594	-17.3079	594	12.1022
593	-445.943	593	-321.042	593	-110.957	593	-1.19517	593	-17.5287	593	11.268
592	-449.662	592	-321.411	592	-113.345	592	-0.89302	592	-17.7718	592	10.0161
591	-453.05	591	-320.39	591	-114.477	591	-0.62958	591	-17.877	591	8.57954
590	-455.717	590	-317.417	590	-117.363	590	-0.51834	590	-18.1048	590	6.84953
589	-458.248	589	-312.3	589	-119.256	589	-0.44571	589	-18.2607	589	4.94196
588	-459.571	588	-305.491	588	-120.361	588	-0.49719	588	-18.2514	588	2.91884
587	-460.65	587	-292.83	587	-121.371	587	-0.5996	587	-18.2662	587	0.94844
586	-461.014	586	-264.031	586	-122.611	586	-0.8202	586	-18.4742	586	-1.02215
585	-461.271	585	-215.498	585	-123.502	585	-1.07033	585	-18.399	585	-2.79978
584	-460.711	584	-217.591	584	-123.545	584	-1.43379	584	-18.4361	584	-4.44414
583	-459.01	583	-272.453	583	-124.22	583	-1.97082	583	-18.5303	583	-5.89797
582	-457.43	582	-313.873	582	-124.004	582	-2.63385	582	-18.3914	582	-7.16567
581	-455.194	581	-326.193	581	-124.329	581	-3.39977	581	-18.3325	581	-8.14885
580	-452.28	580	-331.197	580	-123.544	580	-4.3428	580	-18.3102	580	-8.92759
579	-448.365	579	-328.968	579	-123.18	579	-5.43235	579	-18.307	579	-9.35776
578	-444.867	578	-325.154	578	-122.322	578	-6.58896	578	-18.1027	578	-9.59389
577	-441.121	577	-322.845	577	-121.049	577	-7.89368	577	-18.0103	577	-9.79694
576	-435.869	576	-317.887	576	-120.272	576	-9.28382	576	-17.8743	576	-10.0663
575	-430.207	575	-314.038	575	-118.54	575	-10.7479	575	-17.7658	575	-10.3303
574	-424.417	574	-310.69	574	-117.287	574	-12.3157	574	-17.5128	574	-10.6067
573	-417.705	573	-305.518	573	-115.144	573	-13.8994	573	-17.3351	573	-10.9558
572	-411.181	572	-300.283	572	-113.536	572	-15.4806	572	-17.0591	572	-11.3572
571	-403.633	571	-295.532	571	-111.542	571	-17.0486	571	-16.8695	571	-11.7062
570	-395.346	570	-289.722	570	-110.129	570	-18.5482	570	-16.6651	570	-11.9978
569	-387.273	569	-283.451	569	-107.465	569	-19.9551	569	-16.4654	569	-12.2919
568	-378.519	568	-277.769	568	-105.914	568	-21.2935	568	-16.1281	568	-12.613
567	-369.546	567	-270.896	567	-103.44	567	-22.5183	567	-15.8802	567	-12.8663
566	-360.132	566	-264.505	566	-100.923	566	-23.6955	566	-15.4793	566	-13.157
565	-350.811	565	-256.937	565	-98.916	565	-24.695	565	-15.2674	565	-13.3944
564	-340.418	564	-250.221	564	-96.171	564	-25.6195	564	-14.8916	564	-13.5626
563	-329.899	563	-242.336	563	-93.6766	563	-26.3603	563	-14.7655	563	-13.6463
562	-319.896	562	-234.727	562	-90.4925	562	-26.9745	562	-14.2043	562	-13.7388
561	-308.983	561	-227.697	561	-88.3418	561	-27.4617	561	-13.8515	561	-13.787
560	-298.03	560	-218.86	560	-85.6892	560	-27.8034	560	-13.4653	560	-13.8586
559	-286.846	559	-210.775	559	-83.1521	559	-28.063	559	-13.2215	559	-13.8662
558	-275.502	558	-203.131	558	-80.2193	558	-28.1739	558	-12.7829	558	-13.8567
557	-264.609	557	-194.549	557	-77.4298	557	-28.1721	557	-12.5661	557	-13.7961
556	-253.428	556	-186.524	556	-74.8909	556	-28.1145	556	-12.1546	556	-13.7002
555	-242.095	555	-178.144	555	-71.9041	555	-27.9187	555	-11.6889	555	-13.5305
554	-231.706	554	-170.581	554	-70.1204	554	-27.6162	554	-11.385	554	-13.3337
553	-220.502	553	-162.766	553	-67.0972	553	-27.2466	553	-11.1292	553	-13.0824
552	-209.821	552	-154.346	552	-64.7787	552	-26.7955	552	-10.7284	552	-12.8296
551	-199.156	551	-146.769	551	-62.4355	551	-26.3265	551	-10.5127	551	-12.5295
550	-188.705	550	-139.206	550	-59.9775	550	-25.7634	550	-10.0047	550	-12.2474
549	-178.163	549	-131.602	549	-56.8359	549	-25.162	549	-9.68967	549	-11.9287
548	-167.817	548	-124.039	548	-55.1422	548	-24.487	548	-9.4223	548	-11.5986
547	-158.024	547	-117.132	547	-52.5716	547	-23.7456	547	-9.02853	547	-11.2373
546	-148.458	546	-109.841	546	-50.0809	546	-22.9687	546	-8.6492	546	-10.8403
545	-139.18	545	-103.518	545	-47.8621	545	-22.2277	545	-8.34165	545	-10.4997
544	-130.311	544	-97.1728	544	-45.3015	544	-21.5445	544	-7.97243	544	-10.1598
543	-122.467	543	-91.1776	543	-43.6146	543	-20.8179	543	-7.7415	543	-9.79676
542	-114.125	542	-85.2781	542	-42.0457	542	-20.1196	542	-7.45782	542	-9.46657
541	-106.845	541	-80.4207	541	-40.2885	541	-19.4341	541	-7.14532	541	-9.13755
540	-99.319	540	-74.718	540	-38.3337	540	-18.7914	540	-6.7833	540	-8.79166
539	-92.6255	539	-69.7159	539	-37.1304	539	-18.1224	539	-6.69252	539	-8.46568
538	-86.1735	538	-64.5533	538	-35.5903	538	-17.5032	538	-6.35015	538	-8.15972
537	-80.1875	537	-60.9893	537	-34.0472	537	-16.8772	537	-6.1386	537	-7.86991
536	-74.447	536	-56.7087	536	-32.4309	536	-16.2959	536	-5.79673	536	-7.57832
535	-68.7535	535	-53.2577	535	-31.6224	535	-15.7552	535	-5.75028	535	-7.27746
534	-63.7135	534	-48.3462	534	-30.0935	534	-15.248	534	-5.42555	534	-6.96696
533	-59.277	533	-45.4517	533	-29.2208	533	-14.7901	533	-5.14593	533	-6.70953
532	-54.6145	532	-42.3805	532	-28.2239	532	-14.3346	532	-4.91178	532	-6.42547
531	-50.69	531	-38.9019	531	-27.6833	531	-13.8745	531	-4.76577	531	-6.15027
530	-46.8129	530	-35.568	530	-26.5235	530	-13.449	530	-4.52928	530	-5.85282
529	-43.0737	529	-32.8429	529	-25.2413	529	-13.0766	529	-4.20505	529	-5.56264
528	-39.8587	528	-29.5494	528	-24.8836	528	-12.7048	528	-4.2059	528	-5.28113
527	-36.7816	527	-27.1286	527	-24.3004	527	-12.339	527	-4.07875	527	-5.00342
526	-34.1944	526	-25.9712	526	-23.5721	526	-11.9096	526	-3.86968	526	-4.7448
525	-31.5642	525	-22.8025	525	-22.5065	525	-11.5198	525	-3.65247	525	-4.45585
524	-29.417	524	-22.0273	524	-22.0119	524	-11.1081	524	-3.57845	524	-4.22762
523	-27.1365	523	-20.1653	523	-20.8958	523	-10.7702	523	-3.20578	523	-4.00648
522	-25.291	522	-17.4309	522	-20.7817	522	-10.4519	522	-3.30265	522	-3.78755
521	-23.6477	521	-17.3119	521	-19.7184	521	-10.1479	521	-3.05035	521	-3.56063
520	-21.619	520	-15.8128	520	-19.3363	520	-9.82927	520	-2.91812	520	-3.37631
519	-20.4243	519	-14.1022	519	-18.3385	519	-9.46516	519	-2.6308	519	-3.1623
518	-19.1802	518	-13.2307	518	-17.8449	518	-9.13117	518	-2.58467	518	-3.01704
517	-17.8617	517	-13.1024	517	-17.0158	517	-8.79899	517	-2.51448	517	-2.84924
516	-16.6553	516	-11.955	516	-16.2715	516	-8.45543	516	-2.3764	516	-2.67122
515	-15.7409	515	-11.1151	515	-15.305	515	-8.14172	515	-2.24966	515	-2.56085
514	-14.8972	514	-11.6879	514	-14.9036	514	-7.86756	514	-2.15153	514	-2.45058
513	-14.0218	513	-10.6792	513	-13.8424	513	-7.54249	513	-2.04407	513	-2.33004
512	-13.4087	512	-9.85909	512	-13.534	512	-7.27737	512	-2.00609	512	-2.18791
511	-12.8905	511	-9.92215	511	-12.4788	511	-6.95642	511	-1.75373	511	-2.05446
510	-12.4643	510	-9.19141	510	-12.4152	510	-6.70624	510	-1.6961	510	-1.90344
509	-12.147	509	-9.05578	509	-11.5669	509	-6.45619	509	-1.57756	509	-1.8315
508	-11.6022	508	-8.40776	508	-11.03	508	-6.1909	508	-1.47081	508	-1.72409
507	-11.2549	507	-8.10398	507	-10.2067	507	-5.9645	507	-1.44614	507	-1.62616
506	-11.1622	506	-8.17955	506	-9.42329	506	-5.74751	506	-1.41559	506	-1.49194
505	-11.0005	505	-8.64843	505	-9.12397	505	-5.55387	505	-1.38931	505	-1.38967
504	-11.0212	504	-8.15344	504	-9.1027	504	-5.3493	504	-1.28925	504	-1.2758
503	-10.9166	503	-7.80176	503	-8.64984	503	-5.19361	503	-1.35644	503	-1.20086
502	-11.0177	502	-8.54106	502	-8.38177	502	-5.03133	502	-1.18585	502	-1.15154
501	-11.1547	501	-8.77552	501	-7.75815	501	-4.93465	501	-1.22713	501	-1.12919
500	-11.1651	500	-8.26956	500	-7.55007	500	-4.86808	500	-1.09095	500	-1.14095
499	-11.4518	499	-8.50018	499	-7.52887	499	-4.8103	499	-1.11549	499	-1.09767
498	-11.8164	498	-8.55199	498	-7.08269	498	-4.7499	498	-1.23699	498	-1.06528
497	-12.2181	497	-9.04606	497	-6.98084	497	-4.68232	497	-1.21192	497	-1.01045
496	-12.4777	496	-9.55093	496	-7.00661	496	-4.66953	496	-1.11409	496	-1.03214
495	-12.9089	495	-9.45562	495	-6.8311	495	-4.64226	495	-1.04241	495	-1.0295
494	-13.2184	494	-9.57128	494	-7.14177	494	-4.65372	494	-1.13575	494	-1.08457
493	-13.5579	493	-10.6668	493	-6.85962	493	-4.65077	493	-1.11538	493	-1.12949
492	-14.1137	492	-10.757	492	-6.77851	492	-4.73981	492	-1.1317	492	-1.23656
491	-14.3148	491	-10.8377	491	-6.61558	491	-4.78712	491	-1.05047	491	-1.33566
490	-15.0121	490	-11.6642	490	-6.71524	490	-4.82831	490	-1.08594	490	-1.39904
489	-15.2529	489	-11.4802	489	-6.88458	489	-4.79985	489	-1.11002	489	-1.43951
488	-15.7586	488	-12.2286	488	-6.87181	488	-4.81623	488	-1.092	488	-1.51107
487	-16.3913	487	-12.4818	487	-6.97922	487	-4.80368	487	-1.18164	487	-1.54035
486	-16.9528	486	-12.6802	486	-6.88081	486	-4.82473	486	-1.1413	486	-1.55056
485	-17.0549	485	-12.3406	485	-7.03908	485	-4.83357	485	-1.21568	485	-1.62538
484	-17.3164	484	-12.9911	484	-6.67065	484	-4.87712	484	-1.15972	484	-1.67217
483	-17.751	483	-13.5948	483	-6.99041	483	-4.91419	483	-1.252	483	-1.74219
482	-18.0994	482	-13.6601	482	-6.90877	482	-4.95678	482	-1.15829	482	-1.78304
481	-18.5252	481	-13.8142	481	-6.87916	481	-5.02997	481	-1.1703	481	-1.83439
480	-18.6068	480	-14.0957	480	-7.09355	480	-5.09041	480	-1.23436	480	-1.92158
479	-19.1495	479	-14.447	479	-7.18513	479	-5.139	479	-1.15782	479	-2.03135
478	-19.3836	478	-14.866	478	-7.10628	478	-5.15783	478	-1.1915	478	-2.11272
477	-20.0511	477	-15.1483	477	-7.03094	477	-5.23927	477	-1.23478	477	-2.22149
476	-20.136	476	-15.0987	476	-7.58296	476	-5.26507	476	-1.27319	476	-2.26858
475	-20.3727	475	-15.1669	475	-7.72973	475	-5.27659	475	-1.3733	475	-2.27133
474	-20.7902	474	-15.861	474	-7.34637	474	-5.33336	474	-1.42457	474	-2.31437
473	-21.5613	473	-16.3626	473	-7.00241	473	-5.33812	473	-1.2851	473	-2.36438
472	-21.2858	472	-15.9612	472	-7.71655	472	-5.35794	472	-1.37338	472	-2.41926
471	-21.58	471	-16.4015	471	-7.62253	471	-5.38251	471	-1.46016	471	-2.50353
470	-21.9046	470	-16.5062	470	-7.80004	470	-5.43297	470	-1.39549	470	-2.58739
469	-21.9717	469	-16.5231	469	-7.57107	469	-5.42043	469	-1.30826	469	-2.61967
468	-22.0315	468	-16.9464	468	-7.35371	468	-5.45667	468	-1.43077	468	-2.65825
467	-22.3098	467	-17.0427	467	-7.88394	467	-5.41982	467	-1.46105	467	-2.62951
466	-22.3995	466	-16.9617	466	-7.27713	466	-5.38902	466	-1.38568	466	-2.62425
465	-22.9574	465	-17.3729	465	-7.73589	465	-5.32031	465	-1.3621	465	-2.59459
464	-23.1361	464	-17.3056	464	-7.53816	464	-5.32436	464	-1.36277	464	-2.59521
463	-23.4578	463	-17.571	463	-7.65839	463	-5.29466	463	-1.33438	463	-2.55649
462	-23.3574	462	-17.9263	462	-7.75715	462	-5.26418	462	-1.44409	462	-2.54477
461	-23.5952	461	-17.7376	461	-7.92136	461	-5.2791	461	-1.55245	461	-2.55167
460	-23.7727	460	-17.8028	460	-7.99923	460	-5.33473	460	-1.41761	460	-2.58288
459	-23.7805	459	-18.238	459	-7.81852	459	-5.34881	459	-1.44032	459	-2.62555
458	-24.2732	458	-18.3343	458	-7.23584	458	-5.39221	458	-1.31008	458	-2.63199
457	-24.2532	457	-18.0371	457	-7.55087	457	-5.43827	457	-1.44533	457	-2.68339
456	-24.3944	456	-18.8131	456	-8.40274	456	-5.42491	456	-1.3581	456	-2.69092
455	-24.6518	455	-18.7574	455	-8.12701	455	-5.46315	455	-1.41985	455	-2.7147
454	-24.8741	454	-18.6848	454	-7.93918	454	-5.49271	454	-1.41947	454	-2.73957
453	-25.1575	453	-18.6201	453	-7.93648	453	-5.53568	453	-1.42269	453	-2.78209
452	-25.1118	452	-18.8256	452	-8.12718	452	-5.54046	452	-1.54432	452	-2.76709
451	-25.2199	451	-19.0167	451	-8.08182	451	-5.56872	451	-1.44762	451	-2.78061
450	-25.4718	450	-19.2873	450	-7.90831	450	-5.58263	450	-1.37956	450	-2.80586
449	-25.3935	449	-19.423	449	-8.4142	449	-5.59882	449	-1.56726	449	-2.84047
448	-25.4195	448	-19.246	448	-7.51133	448	-5.58779	448	-1.38399	448	-2.85825
447	-25.7048	447	-19.7146	447	-8.27802	447	-5.60911	447	-1.42762	447	-2.86877
446	-25.7479	446	-19.4954	446	-8.41785	446	-5.5899	446	-1.56618	446	-2.86924
445	-25.6379	445	-19.8353	445	-8.08367	445	-5.60211	445	-1.53325	445	-2.81474
444	-25.8371	444	-19.1577	444	-7.91959	444	-5.60658	444	-1.44385	444	-2.81536
443	-26.0349	443	-19.8835	443	-8.28371	443	-5.58946	443	-1.58235	443	-2.77976
442	-26.3726	442	-20.0063	442	-8.83948	442	-5.56428	442	-1.65103	442	-2.79695
441	-26.4194	441	-19.9577	441	-8.22677	441	-5.56947	441	-1.60145	441	-2.8239
440	-26.465	440	-20.0569	440	-7.7062	440	-5.5941	440	-1.5801	440	-2.86463
439	-26.249	439	-20.3262	439	-8.63824	439	-5.58073	439	-1.57161	439	-2.88134
438	-26.4226	438	-20.036	438	-8.64438	438	-5.60654	438	-1.48156	438	-2.90949
437	-26.5655	437	-20.4902	437	-7.91635	437	-5.64385	437	-1.4963	437	-2.93604
436	-26.7703	436	-19.9219	436	-8.01424	436	-5.67793	436	-1.38393	436	-3.00642
435	-26.6727	435	-19.9454	435	-8.63517	435	-5.64821	435	-1.59338	435	-3.03654
434	-26.975	434	-20.4228	434	-7.88703	434	-5.67109	434	-1.58011	434	-3.07035
433	-26.7342	433	-19.9745	433	-8.0742	433	-5.6746	433	-1.57546	433	-3.07326
432	-26.8624	432	-20.6182	432	-8.52415	432	-5.64868	432	-1.6122	432	-3.0585
431	-26.6972	431	-20.2842	431	-8.66724	431	-5.63682	431	-1.6471	431	-3.113
430	-27.0782	430	-20.9208	430	-8.56501	430	-5.64071	430	-1.52335	430	-3.14747
429	-26.8988	429	-20.591	429	-8.60826	429	-5.64849	429	-1.72633	429	-3.16388
428	-26.8069	428	-20.2383	428	-8.53327	428	-5.66896	428	-1.69364	428	-3.14524
427	-26.9589	427	-20.4246	427	-8.31418	427	-5.66005	427	-1.59634	427	-3.14445
426	-26.9394	426	-20.749	426	-8.11214	426	-5.63679	426	-1.47256	426	-3.14059
425	-27.0734	425	-20.7584	425	-8.49815	425	-5.63833	425	-1.55123	425	-3.15407
424	-26.942	424	-20.5293	424	-8.61668	424	-5.64521	424	-1.59556	424	-3.15937
423	-27.0809	423	-20.6131	423	-8.93308	423	-5.65606	423	-1.77934	423	-3.14063
422	-27.0692	422	-20.6778	422	-8.83325	422	-5.68245	422	-1.62713	422	-3.13814
421	-27.0988	421	-20.9529	421	-8.03805	421	-5.66769	421	-1.60831	421	-3.09728
420	-26.9665	420	-20.7238	420	-8.82919	420	-5.64898	420	-1.58564	420	-3.09651
419	-27.0718	419	-20.3851	419	-8.84193	419	-5.62459	419	-1.61957	419	-3.03841
418	-27.056	418	-20.7903	418	-8.95017	418	-5.68217	418	-1.72142	418	-3.0607
417	-27.0617	417	-20.4258	417	-9.08816	417	-5.71455	417	-1.71812	417	-3.05648
416	-26.8918	416	-20.472	416	-8.69533	416	-5.73193	416	-1.64568	416	-3.05225
415	-26.7921	415	-20.6651	415	-9.06615	415	-5.7291	415	-1.77489	415	-3.03693
414	-26.7739	414	-20.1261	414	-8.42728	414	-5.74284	414	-1.57913	414	-3.06181
413	-26.7235	413	-20.6393	413	-8.78691	413	-5.71973	413	-1.64604	413	-3.06236
412	-26.7413	412	-20.2993	412	-8.98304	412	-5.72693	412	-1.70418	412	-3.11508
411	-27.1408	411	-20.5173	411	-8.55446	411	-5.7099	411	-1.51923	411	-3.08553
410	-26.9115	410	-20.6609	410	-8.80999	410	-5.70318	410	-1.63062	410	-3.06533
409	-26.9637	409	-20.7024	409	-8.92471	409	-5.68009	409	-1.74302	409	-3.06294
408	-26.8165	408	-20.4056	408	-9.13136	408	-5.65174	408	-1.74827	408	-3.08316
407	-26.9484	407	-20.4875	407	-8.80847	407	-5.6357	407	-1.52525	407	-3.09529
406	-26.6734	406	-20.6307	406	-8.37395	406	-5.67835	406	-1.64045	406	-3.09146
405	-26.8502	405	-20.4335	405	-9.0404	405	-5.6828	405	-1.77512	405	-3.12024
404	-26.292	404	-19.9164	404	-8.61874	404	-5.68048	404	-1.64021	404	-3.10932
403	-26.8773	403	-20.1148	403	-8.47964	403	-5.67971	403	-1.64081	403	-3.11378
402	-26.7944	402	-20.3155	402	-8.6317	402	-5.65492	402	-1.66345	402	-3.13011
401	-26.5805	401	-20.3947	401	-8.87471	401	-5.6362	401	-1.61638	401	-3.12748
400	-26.2336	400	-20.0937	400	-8.26469	400	-5.61603	400	-1.57723	400	-3.13723

## Sheet: Fig. 2d-f
Fig. 2d				Fig. 2e				Fig. 2f
Black line		Red line		Black line		Red line		Black line		Red line
Wavelength (nm)	CD (mdeg)	Wavelength (nm)	CD (mdeg)	Wavelength (nm)	CD (mdeg)	Wavelength (nm)	CD (mdeg)	Wavelength (nm)	CD (mdeg)	Wavelength (nm)	CD (mdeg)
800	-21.1536	800	-31.4546	800	-14.182	800	-31.2355	800	-6.33657	800	-21.5122
799	-23.0497	799	-32.5169	799	-14.3935	799	-31.4195	799	-6.5295	799	-21.5261
798	-22.3843	798	-31.0626	798	-14.9642	798	-31.6475	798	-6.81264	798	-21.4854
797	-22.5363	797	-32.861	797	-14.9155	797	-31.8635	797	-6.97784	797	-21.3969
796	-22.2333	796	-32.6903	796	-14.8361	796	-32.0669	796	-7.1339	796	-21.3395
795	-22.9104	795	-33.2134	795	-14.9692	795	-32.3547	795	-7.15051	795	-21.3142
794	-22.8443	794	-34.3579	794	-15.7573	794	-32.6347	794	-7.22066	794	-21.2829
793	-22.7729	793	-32.0062	793	-15.3462	793	-32.9331	793	-7.20093	793	-21.1879
792	-23.7617	792	-33.4588	792	-16.2332	792	-33.2728	792	-7.04591	792	-21.1379
791	-24.5372	791	-33.3419	791	-16.2176	791	-33.6501	791	-7.05469	791	-21.0437
790	-22.9551	790	-33.7421	790	-16.1448	790	-34.0373	790	-6.91762	790	-21.0384
789	-24.0534	789	-34.4007	789	-16.6428	789	-34.4276	789	-6.63485	789	-21.0696
788	-24.4495	788	-34.1825	788	-16.2076	788	-34.8496	788	-6.47594	788	-21.0318
787	-24.9885	787	-37.4583	787	-17.0216	787	-35.3112	787	-6.34804	787	-20.9667
786	-23.4301	786	-34.7241	786	-17.0194	786	-35.7321	786	-6.50729	786	-20.9794
785	-24.1612	785	-36.7717	785	-17.5433	785	-36.1704	785	-6.62782	785	-20.9082
784	-24.1163	784	-34.9975	784	-17.377	784	-36.6316	784	-6.92091	784	-20.8831
783	-25.4246	783	-38.7612	783	-17.3015	783	-37.1153	783	-7.14268	783	-20.7954
782	-26.7679	782	-37.5065	782	-18.2963	782	-37.6445	782	-7.12452	782	-20.6809
781	-25.5063	781	-36.6788	781	-18.2403	781	-38.1236	781	-7.03097	781	-20.6297
780	-26.5319	780	-39.9035	780	-18.6761	780	-38.6618	780	-6.75771	780	-20.5909
779	-26.829	779	-39.8115	779	-18.5821	779	-39.1807	779	-6.53555	779	-20.5426
778	-27.588	778	-39.1516	778	-19.0409	778	-39.7191	778	-6.55327	778	-20.5234
777	-27.8375	777	-39.4991	777	-19.2406	777	-40.3137	777	-6.48738	777	-20.5161
776	-27.8274	776	-42.727	776	-19.7825	776	-40.8793	776	-6.60784	776	-20.3809
775	-29.9804	775	-42.199	775	-19.7969	775	-41.4688	775	-6.69503	775	-20.3563
774	-29.6958	774	-43.1	774	-20.0707	774	-42.0556	774	-6.72304	774	-20.238
773	-29.3103	773	-44.4531	773	-20.5242	773	-42.6267	773	-6.81801	773	-20.1275
772	-30.2418	772	-44.4246	772	-20.6664	772	-43.2422	772	-6.73327	772	-20.0532
771	-30.9265	771	-45.9663	771	-21.2387	771	-43.899	771	-6.77564	771	-19.9933
770	-31.7862	770	-47.4912	770	-21.4979	770	-44.4741	770	-6.85925	770	-19.8884
769	-31.3313	769	-46.0081	769	-21.8231	769	-45.0797	769	-6.71346	769	-19.7573
768	-31.7833	768	-47.4199	768	-22.3536	768	-45.7354	768	-6.67604	768	-19.6982
767	-32.9573	767	-48.5896	767	-22.4816	767	-46.3553	767	-6.69929	767	-19.6079
766	-32.0323	766	-47.8119	766	-22.4199	766	-46.9944	766	-6.56675	766	-19.6333
765	-32.9216	765	-48.1319	765	-23.0915	765	-47.6583	765	-6.65845	765	-19.5816
764	-33.4315	764	-47.8985	764	-23.3351	764	-48.3807	764	-6.73484	764	-19.4929
763	-33.3682	763	-48.682	763	-23.819	763	-49.0834	763	-6.78169	763	-19.4261
762	-34.5175	762	-50.3246	762	-23.9415	762	-49.7813	762	-6.73208	762	-19.3481
761	-34.3234	761	-50.9173	761	-24.3406	761	-50.4967	761	-6.65945	761	-19.2399
760	-34.3757	760	-51.8124	760	-24.3431	760	-51.2202	760	-6.76162	760	-19.1172
759	-34.6799	759	-52.0502	759	-24.8096	759	-51.9333	759	-6.79327	759	-19.0141
758	-35.4682	758	-52.9291	758	-25.5096	758	-52.6041	758	-6.79669	758	-18.9152
757	-37.3962	757	-54.142	757	-25.6936	757	-53.3137	757	-6.91032	757	-18.858
756	-37.2189	756	-54.9382	756	-26.0063	756	-54.0571	756	-6.79511	756	-18.7574
755	-38.0884	755	-56.5544	755	-26.6297	755	-54.7209	755	-6.66939	755	-18.6902
754	-38.301	754	-56.5553	754	-27.2524	754	-55.4558	754	-6.54033	754	-18.6433
753	-38.8025	753	-57.3867	753	-27.3165	753	-56.1544	753	-6.40968	753	-18.5349
752	-39.5011	752	-58.9502	752	-28.4425	752	-56.8393	752	-6.3469	752	-18.3962
751	-41.2707	751	-60.4483	751	-28.3657	751	-57.5463	751	-6.35192	751	-18.3339
750	-41.3094	750	-60.6128	750	-28.9646	750	-58.2145	750	-6.31467	750	-18.2035
749	-42.209	749	-61.4611	749	-29.1883	749	-58.9029	749	-6.32407	749	-18.0781
748	-43.4168	748	-64.6653	748	-29.8192	748	-59.5674	748	-6.14526	748	-17.9301
747	-43.6943	747	-63.5519	747	-30.0277	747	-60.2395	747	-6.10988	747	-17.8154
746	-43.3487	746	-64.0946	746	-30.6456	746	-60.9061	746	-6.13595	746	-17.6963
745	-44.4409	745	-65.4769	745	-30.9543	745	-61.569	745	-6.04816	745	-17.5612
744	-45.8863	744	-67.4532	744	-31.6242	744	-62.2485	744	-6.08514	744	-17.4332
743	-45.5463	743	-68.5651	743	-31.9782	743	-62.8544	743	-6.08569	743	-17.3292
742	-46.6196	742	-68.8054	742	-32.5586	742	-63.4794	742	-5.90294	742	-17.2266
741	-47.3636	741	-69.4233	741	-32.8245	741	-64.049	741	-5.94716	741	-17.1004
740	-46.8305	740	-70.9089	740	-33.2407	740	-64.5768	740	-5.86862	740	-16.9609
739	-48.1975	739	-70.5308	739	-33.7901	739	-65.0537	739	-5.80711	739	-16.7917
738	-48.812	738	-72.0738	738	-34.3401	738	-65.5279	738	-5.83827	738	-16.6119
737	-50.0809	737	-73.5887	737	-34.6365	737	-65.9552	737	-5.82258	737	-16.4717
736	-49.5731	736	-74.1195	736	-35.2079	736	-66.3822	736	-5.88528	736	-16.295
735	-50.7921	735	-75.4835	735	-36.0175	735	-66.7933	735	-5.96121	735	-16.1438
734	-51.7425	734	-76.0058	734	-36.5031	734	-67.1315	734	-5.79718	734	-15.9895
733	-51.6757	733	-76.9414	733	-36.8796	733	-67.4876	733	-5.78027	733	-15.8363
732	-52.0438	732	-77.8194	732	-37.1228	732	-67.738	732	-5.68949	732	-15.6497
731	-53.2989	731	-78.61	731	-37.657	731	-67.9943	731	-5.63532	731	-15.4437
730	-52.8827	730	-80.0645	730	-38.3731	730	-68.2487	730	-5.61617	730	-15.221
729	-54.432	729	-79.7581	729	-38.5221	729	-68.4209	729	-5.45907	729	-15.012
728	-53.8631	728	-80.152	728	-39.2099	728	-68.5531	728	-5.38136	728	-14.8537
727	-55.3041	727	-81.6877	727	-39.4039	727	-68.6324	727	-5.34573	727	-14.641
726	-56.7819	726	-83.1771	726	-39.9988	726	-68.6939	726	-5.15479	726	-14.4294
725	-56.1271	725	-83.1995	725	-40.5545	725	-68.7151	725	-4.97037	725	-14.199
724	-56.83	724	-84.1164	724	-41.1553	724	-68.696	724	-4.88955	724	-13.9532
723	-57.8518	723	-85.6658	723	-41.7767	723	-68.6512	723	-4.91046	723	-13.7629
722	-58.0687	722	-86.535	722	-42.5145	722	-68.5526	722	-4.92064	722	-13.6083
721	-58.5148	721	-86.9353	721	-42.6953	721	-68.4008	721	-4.91171	721	-13.4009
720	-59.9305	720	-87.5258	720	-43.2477	720	-68.203	720	-4.93666	720	-13.1936
719	-59.6535	719	-87.5035	719	-43.6012	719	-67.9405	719	-4.92601	719	-13.0453
718	-59.9903	718	-89.1986	718	-43.9415	718	-67.634	718	-4.68243	718	-12.8527
717	-60.6922	717	-89.8184	717	-44.4763	717	-67.2927	717	-4.52272	717	-12.6522
716	-61.4584	716	-89.9095	716	-45.1621	716	-66.8919	716	-4.38636	716	-12.395
715	-61.0693	715	-90.2709	715	-45.2983	715	-66.4677	715	-4.27618	715	-12.1638
714	-61.5425	714	-91.229	714	-45.352	714	-66.0009	714	-4.08801	714	-11.9395
713	-62.071	713	-92.5879	713	-45.9989	713	-65.4563	713	-4.01515	713	-11.7129
712	-62.3549	712	-91.625	712	-46.2566	712	-64.8801	712	-3.96802	712	-11.4856
711	-61.7957	711	-91.49	711	-46.5485	711	-64.2199	711	-3.95239	711	-11.2746
710	-62.2804	710	-92.6658	710	-47.1125	710	-63.5022	710	-3.79438	710	-11.0375
709	-62.4807	709	-94.3808	709	-47.3586	709	-62.7886	709	-3.72456	709	-10.7846
708	-63.0129	708	-92.2865	708	-47.7735	708	-61.9867	708	-3.65784	708	-10.5009
707	-63.3239	707	-94.2478	707	-48.1009	707	-61.1839	707	-3.60428	707	-10.211
706	-63.9255	706	-94.0998	706	-48.6252	706	-60.3051	706	-3.3867	706	-9.95039
705	-63.787	705	-94.425	705	-48.6263	705	-59.406	705	-3.22263	705	-9.67882
704	-64.3817	704	-94.6035	704	-49.3384	704	-58.4392	704	-3.15216	704	-9.41938
703	-64.7613	703	-94.4754	703	-49.2688	703	-57.4504	703	-3.03986	703	-9.06628
702	-63.6376	702	-94.9231	702	-50.0115	702	-56.4296	702	-3.03883	702	-8.73343
701	-64.1319	701	-95.4826	701	-50.2005	701	-55.3661	701	-2.86843	701	-8.40356
700	-64.1972	700	-94.7426	700	-50.1985	700	-54.2762	700	-2.85246	700	-8.10763
699	-64.3265	699	-94.4884	699	-50.294	699	-53.1591	699	-2.91979	699	-7.81317
698	-64.1981	698	-95.7433	698	-50.505	698	-51.9869	698	-2.85043	698	-7.51723
697	-64.0915	697	-94.5345	697	-50.955	697	-50.7847	697	-2.74823	697	-7.19596
696	-64.0193	696	-94.0675	696	-51.0955	696	-49.5494	696	-2.648	696	-6.86685
695	-64.6632	695	-94.9025	695	-51.1235	695	-48.3266	695	-2.5211	695	-6.59176
694	-63.7397	694	-94.3498	694	-51.209	694	-47.0696	694	-2.41669	694	-6.21727
693	-64.1501	693	-94.208	693	-51.4475	693	-45.8007	693	-2.15559	693	-5.85587
692	-63.7611	692	-95.0404	692	-51.471	692	-44.4663	692	-1.97478	692	-5.50146
691	-64.0846	691	-94.0851	691	-51.4215	691	-43.1221	691	-1.81036	691	-5.17092
690	-63.4293	690	-93.0011	690	-51.552	690	-41.7584	690	-1.54033	690	-4.84957
689	-62.9823	689	-93.2478	689	-51.6985	689	-40.3317	689	-1.29226	689	-4.52759
688	-62.7769	688	-92.2906	688	-51.819	688	-38.9485	688	-1.09482	688	-4.15004
687	-62.1439	687	-91.5928	687	-52.062	687	-37.5253	687	-0.87237	687	-3.8179
686	-62.0047	686	-91.8241	686	-51.872	686	-36.137	686	-0.61208	686	-3.40371
685	-62.0917	685	-90.4851	685	-51.679	685	-34.7236	685	-0.44045	685	-3.02583
684	-61.4625	684	-89.7771	684	-51.7085	684	-33.2748	684	-0.3249	684	-2.63701
683	-60.3959	683	-88.6875	683	-51.563	683	-31.8522	683	-0.16675	683	-2.19712
682	-60.0063	682	-88.4603	682	-51.3995	682	-30.4065	682	0.07882	682	-1.76144
681	-59.2342	681	-87.5984	681	-51.2075	681	-28.9684	681	0.15699	681	-1.30439
680	-59.3449	680	-86.3946	680	-51.2355	680	-27.4739	680	0.34665	680	-0.87162
679	-58.594	679	-85.379	679	-51.0175	679	-25.9777	679	0.6786	679	-0.3787
678	-57.7845	678	-83.3802	678	-50.8685	678	-24.4917	678	0.86449	678	0.07862
677	-56.6911	677	-83.2974	677	-50.7245	677	-23.0107	677	0.99347	677	0.53233
676	-56.7403	676	-81.8554	676	-50.7215	676	-21.5002	676	1.13406	676	1.02636
675	-56.2111	675	-80.6972	675	-50.272	675	-20.0121	675	1.40095	675	1.56252
674	-53.9737	674	-79.5978	674	-49.8716	674	-18.4849	674	1.63635	674	2.07198
673	-53.97	673	-78.0301	673	-49.8457	673	-16.9615	673	1.72769	673	2.5335
672	-53.1655	672	-77.3607	672	-49.3505	672	-15.4465	672	2.03564	672	3.06495
671	-52.8221	671	-76.3541	671	-49.266	671	-13.9151	671	2.28865	671	3.58831
670	-51.4155	670	-73.8752	670	-49.0474	670	-12.3443	670	2.54432	670	4.14506
669	-50.8978	669	-73.7195	669	-48.4779	669	-10.7673	669	2.78078	669	4.64072
668	-49.6025	668	-72.2234	668	-48.1724	668	-9.20436	668	3.02615	668	5.18667
667	-47.8327	667	-70.3583	667	-47.6693	667	-7.66124	667	3.50026	667	5.73868
666	-47.2499	666	-68.2855	666	-47.2231	666	-6.10846	666	3.81564	666	6.26775
665	-46.2891	665	-66.5002	665	-46.56	665	-4.53062	665	4.01498	665	6.8302
664	-44.9467	664	-64.0026	664	-46.1423	664	-2.97376	664	4.39699	664	7.45581
663	-43.3338	663	-62.5761	663	-45.9729	663	-1.39682	663	4.64896	663	8.01133
662	-42.2323	662	-60.9398	662	-45.3327	662	0.18338	662	5.02301	662	8.64946
661	-40.7124	661	-57.4307	661	-44.632	661	1.80825	661	5.23511	661	9.26501
660	-39.2253	660	-56.1731	660	-44.3782	660	3.42866	660	5.6416	660	9.87727
659	-37.5514	659	-53.2313	659	-43.6237	659	5.03045	659	6.16359	659	10.5411
658	-36.7216	658	-50.7157	658	-42.917	658	6.65051	658	6.66326	658	11.1461
657	-33.7762	657	-48.1228	657	-42.3992	657	8.26076	657	7.01447	657	11.7602
656	-32.9224	656	-45.6875	656	-41.6232	656	9.91537	656	7.44416	656	12.3572
655	-31.3133	655	-43.1251	655	-40.7099	655	11.5541	655	7.84767	655	13.0076
654	-28.6757	654	-39.6159	654	-39.7736	654	13.1913	654	8.16686	654	13.6376
653	-27.066	653	-36.849	653	-39.2164	653	14.8896	653	8.50722	653	14.2737
652	-24.7611	652	-34.4454	652	-38.1843	652	16.581	652	8.8809	652	14.9305
651	-23.1678	651	-30.2351	651	-37.4659	651	18.2459	651	9.28568	651	15.5736
650	-20.8843	650	-27.3443	650	-36.6503	650	19.9485	650	9.74763	650	16.2099
649	-18.9077	649	-24.3639	649	-35.819	649	21.6431	649	10.0637	649	16.842
648	-16.7622	648	-20.3454	648	-34.9566	648	23.3572	648	10.3661	648	17.5216
647	-14.3239	647	-16.7757	647	-33.9772	647	25.0782	647	10.9024	647	18.1814
646	-11.4428	646	-13.4685	646	-33.0522	646	26.7839	646	11.3495	646	18.8285
645	-9.18987	645	-8.68748	645	-32.0429	645	28.4997	645	11.8705	645	19.4841
644	-5.70401	644	-4.33678	644	-30.8165	644	30.2181	644	12.3543	644	20.1357
643	-3.95583	643	-0.44523	643	-29.6891	643	31.9133	643	12.9686	643	20.7563
642	-0.58001	642	4.71037	642	-28.4814	642	33.6031	642	13.4318	642	21.3726
641	2.49095	641	8.83947	641	-26.9687	641	35.2707	641	13.9544	641	22.0242
640	6.13189	640	14.6923	640	-25.9218	640	36.9038	640	14.4494	640	22.665
639	9.34187	639	18.6889	639	-24.3786	639	38.4793	639	15.1552	639	23.2682
638	11.7555	638	24.2907	638	-23.3536	638	40.0835	638	15.8981	638	23.9077
637	15.8445	637	28.7813	637	-21.6124	637	41.6051	637	16.4716	637	24.4918
636	19.594	636	34.5303	636	-19.9727	636	43.0589	636	17.1095	636	25.038
635	22.8398	635	39.9035	635	-18.5188	635	44.4503	635	17.7055	635	25.584
634	26.8008	634	45.4695	634	-17.1701	634	45.7927	634	18.2637	634	26.0804
633	30.4669	633	50.8741	633	-15.44	633	47.0569	633	18.9037	633	26.5427
632	34.5727	632	57.2605	632	-13.7317	632	48.2328	632	19.4351	632	27.0549
631	38.1274	631	62.4966	631	-11.8714	631	49.3073	631	20.0229	631	27.4651
630	41.3041	630	68.6283	630	-10.3149	630	50.2598	630	20.7258	630	27.8506
629	45.4819	629	74.5525	629	-8.5624	629	51.0709	629	21.288	629	28.2209
628	49.283	628	79.4239	628	-6.66905	628	51.7076	628	21.9429	628	28.5379
627	53.2831	627	86.3398	627	-4.76377	627	52.1765	627	22.606	627	28.8352
626	58.2356	626	92.4022	626	-2.94415	626	52.4891	626	23.3466	626	29.107
625	62.2041	625	98.8466	625	-0.87387	625	52.5765	625	23.9404	625	29.2827
624	65.4825	624	104.761	624	1.08757	624	52.4508	624	24.5131	624	29.393
623	69.908	623	110.074	623	2.88422	623	52.0819	623	25.1145	623	29.4654
622	73.952	622	116.636	622	5.1575	622	51.4858	622	25.7274	622	29.4417
621	77.8907	621	122.388	621	7.63035	621	50.6051	621	26.3636	621	29.3027
620	82.2893	620	128.967	620	9.9061	620	49.4607	620	26.8996	620	29.0561
619	85.876	619	133.939	619	11.7782	619	48.0489	619	27.4378	619	28.6976
618	89.6407	618	140.258	618	13.6804	618	46.3818	618	28.0463	618	28.2607
617	93.8747	617	145.521	617	16.1025	617	44.4304	617	28.6282	617	27.7388
616	97.6687	616	151.76	616	18.7212	616	42.2015	616	29.3435	616	27.054
615	101.511	615	158	615	21.2535	615	39.7373	615	30.0057	615	26.1947
614	106.274	614	163.595	614	24.101	614	37.1327	614	30.6228	614	25.2014
613	109.877	613	169.337	613	26.2528	613	34.3038	613	31.2783	613	24.0403
612	113.466	612	174.594	612	28.6669	612	31.3762	612	31.7969	612	22.7127
611	117.022	611	180.337	611	31.3632	611	28.4265	611	32.3991	611	21.2078
610	120.511	610	184.063	610	33.7144	610	25.4742	610	33.024	610	19.5172
609	123.824	609	189.188	609	36.4056	609	22.6248	609	33.5724	609	17.6707
608	127.455	608	193.834	608	38.8766	608	19.8448	608	34.0928	608	15.6458
607	129.576	607	197.388	607	41.2474	607	17.2424	607	34.5037	607	13.3759
606	133.043	606	201.045	606	43.5731	606	14.7469	606	34.9585	606	10.9879
605	135.765	605	206.11	605	46.2505	605	12.4331	605	35.2932	605	8.5063
604	139.393	604	210.272	604	48.6511	604	10.2432	604	35.743	604	5.88281
603	141.385	603	211.878	603	50.978	603	8.19474	603	36.2759	603	3.26238
602	143.319	602	214.749	602	53.181	602	6.27171	602	36.6237	602	0.57135
601	145.569	601	217.27	601	55.4975	601	4.48697	601	36.9013	601	-1.99601
600	148.057	600	219.257	600	57.605	600	2.83063	600	37.147	600	-4.44757
599	149.192	599	220.679	599	59.769	599	1.31539	599	37.4113	599	-6.56377
598	151.177	598	220.899	598	61.933	598	-0.05686	598	37.5178	598	-8.47816
597	152.694	597	220.744	597	63.7065	597	-1.25865	597	37.7299	597	-9.93064
596	153.635	596	219.921	596	65.647	596	-2.23121	596	38.1608	596	-11.0645
595	155.022	595	216.439	595	67.3195	595	-3.04202	595	38.5234	595	-11.7663
594	156.469	594	212.521	594	69.1045	594	-3.57548	594	38.6739	594	-12.0562
593	156.711	593	207.078	593	70.6355	593	-3.881	593	38.7838	593	-12.067
592	156.906	592	197.615	592	72.2425	592	-3.94018	592	38.9106	592	-11.7903
591	156.907	591	183.591	591	73.6465	591	-3.7361	591	38.9457	591	-11.2568
590	157.079	590	163.609	590	75.0355	590	-3.29332	590	38.8591	590	-10.4356
589	156.605	589	136.544	589	75.978	589	-2.66052	589	39.0323	589	-9.46035
588	156.101	588	101.294	588	76.8415	588	-1.7866	588	39.1884	588	-8.4215
587	155.725	587	68.1305	587	77.9285	587	-0.71597	587	39.2545	587	-7.22501
586	154.462	586	37.7084	586	78.607	586	0.50566	586	39.209	586	-6.02907
585	153.953	585	25.2135	585	79.102	585	1.81872	585	39.2229	585	-4.77197
584	152.727	584	29.9799	584	79.86	584	3.13843	584	39.1345	584	-3.62641
583	151.817	583	46.0615	583	80.015	583	4.52505	583	38.8941	583	-2.55562
582	150.089	582	68.8268	582	80.2815	582	5.91269	582	38.6461	582	-1.56975
581	147.997	581	92.1022	581	80.406	581	7.33688	581	38.5417	581	-0.65874
580	146.438	580	112.515	580	80.332	580	8.79254	580	38.447	580	0.14757
579	144.39	579	129.059	579	80.1535	579	10.2182	579	38.3555	579	0.86414
578	142.194	578	142.829	578	79.606	578	11.7284	578	38.2918	578	1.56697
577	139.452	577	151.377	577	79.597	577	13.3123	577	38.1817	577	2.36834
576	137.425	576	158.223	576	79.1355	576	14.9436	576	37.8893	576	3.11469
575	134.433	575	161.518	575	78.834	575	16.6252	575	37.5516	575	4.00326
574	131.633	574	164.288	574	78.1365	574	18.3032	574	37.133	574	4.86724
573	127.919	573	162.632	573	77.357	573	20.0523	573	36.8337	573	5.8426
572	125.935	572	163.681	572	76.655	572	21.8008	572	36.5865	572	6.75621
571	121.608	571	160.99	571	75.806	571	23.5666	571	36.2879	571	7.70993
570	118.841	570	158.261	570	74.814	570	25.3568	570	35.9747	570	8.58989
569	115.237	569	154.737	569	74.077	569	27.0419	569	35.5065	569	9.41458
568	111.77	568	151.422	568	73.2115	568	28.6974	568	35.0795	568	10.186
567	107.603	567	148.608	567	72.1035	567	30.2993	567	34.5983	567	10.8896
566	104.397	566	143.914	566	71.23	566	31.8314	566	34.0985	566	11.5023
565	101.079	565	139.755	565	70.0705	565	33.2595	565	33.6686	565	12.0307
564	97.7693	564	135.805	564	68.783	564	34.5757	564	33.4079	564	12.4909
563	93.4547	563	130.672	563	67.6015	563	35.7789	563	32.9299	563	12.9609
562	90.1213	562	126.58	562	66.683	562	36.8039	562	32.4947	562	13.287
561	86.272	561	122.396	561	65.393	561	37.6217	561	31.9729	561	13.5822
560	82.6227	560	118.107	560	64.249	560	38.2642	560	31.3206	560	13.7149
559	78.888	559	112.187	559	63.107	559	38.7642	559	30.5792	559	13.7817
558	75.1647	558	106.678	558	61.996	558	39.0649	558	29.8301	558	13.8152
557	72.0427	557	101.77	557	60.8685	557	39.1296	557	29.1141	557	13.7445
556	68.3033	556	96.3104	556	59.5075	556	38.9956	556	28.4761	556	13.6297
555	65.0172	555	93.121	555	58.5085	555	38.6522	555	27.7013	555	13.4059
554	61.603	554	87.754	554	57.319	554	38.2304	554	27.1171	554	13.1697
553	57.5745	553	82.2661	553	56.21	553	37.5478	553	26.411	553	12.8171
552	54.422	552	78.1913	552	55.1155	552	36.7396	552	25.6142	552	12.4121
551	50.9645	551	73.3524	551	53.9545	551	35.7937	551	24.7991	551	11.9732
550	47.996	550	69.1949	550	52.838	550	34.7318	550	23.8464	550	11.4586
549	44.8638	549	64.074	549	51.8195	549	33.6328	549	22.9982	549	10.8693
548	41.6108	548	60.1452	548	50.498	548	32.415	548	22.1832	548	10.2452
547	39.0904	547	56.4605	547	49.4654	547	31.1936	547	21.3629	547	9.53174
546	35.9526	546	51.4312	546	48.192	546	29.8718	546	20.5759	546	8.83111
545	32.8723	545	47.8787	545	47.0971	545	28.5129	545	19.6076	545	8.09263
544	30.3515	544	44.2099	544	45.8677	544	27.1578	544	18.7414	544	7.31354
543	27.9865	543	41.3151	543	44.6714	543	25.7989	543	17.9256	543	6.51185
542	25.8441	542	37.4291	542	43.6318	542	24.4278	542	16.9508	542	5.66902
541	23.5567	541	34.2605	541	42.3599	541	23.0576	541	16.2472	541	4.88994
540	21.4592	540	31.983	540	41.27	540	21.7247	540	15.5074	540	4.11261
539	19.454	539	29.7984	539	40.3526	539	20.4047	539	14.8252	539	3.34412
538	18.2699	538	27.4953	538	39.1098	538	19.0829	538	14.0681	538	2.54903
537	16.6211	537	25.1156	537	38.0335	537	17.822	537	13.2918	537	1.80321
536	14.885	536	23.5138	536	36.7981	536	16.5962	536	12.5736	536	1.08786
535	13.4387	535	22.0601	535	35.4913	535	15.4586	535	11.9351	535	0.41465
534	12.5225	534	18.9854	534	34.4229	534	14.3223	534	11.1813	534	-0.22397
533	11.2314	533	17.9519	533	33.2294	533	13.2172	533	10.5177	533	-0.87003
532	10.5342	532	16.5679	532	32.1969	532	12.1786	532	9.81358	532	-1.44063
531	9.58067	531	15.4589	531	30.8183	531	11.1722	531	9.22823	531	-2.01463
530	8.7392	530	14.6264	530	29.6087	530	10.2144	530	8.58028	530	-2.53131
529	8.20493	529	13.0786	529	28.4649	529	9.29628	529	7.9487	529	-2.98543
528	7.69033	528	13.0451	528	27.3852	528	8.46747	528	7.32143	528	-3.39124
527	6.8822	527	11.5744	527	26.0629	527	7.64909	527	6.85794	527	-3.81022
526	6.77273	526	11.0587	526	24.6971	526	6.8947	526	6.46794	526	-4.18527
525	6.48121	525	10.9315	525	23.5081	525	6.17818	525	5.97879	525	-4.52143
524	5.65221	524	10.4733	524	22.5741	524	5.50088	524	5.58033	524	-4.87394
523	5.51941	523	9.988	523	21.4041	523	4.86396	523	5.12605	523	-5.18744
522	5.59659	522	10.1461	522	20.3035	522	4.26312	522	4.69824	522	-5.45772
521	5.27033	521	9.38046	521	19.0882	521	3.69022	521	4.23388	521	-5.70143
520	4.9155	520	9.52975	520	17.9616	520	3.15482	520	3.85657	520	-5.95568
519	5.16523	519	8.66857	519	16.9376	519	2.61944	519	3.61828	519	-6.17418
518	4.82901	518	7.40941	518	15.9753	518	2.11341	518	3.55438	518	-6.35066
517	4.91939	517	7.16988	517	14.8862	517	1.67774	517	3.36922	517	-6.47778
516	4.47365	516	7.49528	516	14.0743	516	1.24612	516	3.14469	516	-6.57421
515	4.07057	515	7.23275	515	13.0816	515	0.82522	515	2.87467	515	-6.69076
514	3.4553	514	7.07761	514	12.1019	514	0.47528	514	2.64816	514	-6.78779
513	4.43782	513	6.97813	513	11.1876	513	0.13921	513	2.31909	513	-6.84642
512	3.67893	512	6.34598	512	10.7733	512	-0.19002	512	2.01489	512	-6.8666
511	3.87495	511	6.06819	511	9.9182	511	-0.49427	511	1.91237	511	-6.88635
510	3.32554	510	5.34477	510	9.0234	510	-0.79661	510	1.8526	510	-6.89175
509	3.06704	509	5.63497	509	8.39005	509	-1.05967	509	1.86457	509	-6.89449
508	3.15833	508	6.63228	508	7.89255	508	-1.26326	508	1.89588	508	-6.86149
507	3.46131	507	5.13833	507	7.40335	507	-1.46589	507	1.94215	507	-6.82637
506	3.05282	506	5.17137	506	6.9269	506	-1.61685	506	1.8341	506	-6.71661
505	2.97052	505	4.59627	505	6.58305	505	-1.74714	505	1.67577	505	-6.62829
504	3.36543	504	5.27653	504	6.229	504	-1.8804	504	1.65468	504	-6.55148
503	3.19878	503	5.48046	503	5.82935	503	-1.98772	503	1.69764	503	-6.44991
502	3.53457	502	4.80462	502	5.43425	502	-2.06586	502	1.61944	502	-6.34561
501	3.48178	501	5.42897	501	5.426	501	-2.12942	501	1.65976	501	-6.2668
500	3.23694	500	5.71166	500	5.05875	500	-2.14841	500	1.75319	500	-6.2363
499	3.30348	499	5.57787	499	5.088	499	-2.16388	499	1.82297	499	-6.17407
498	3.42101	498	5.33895	498	4.89173	498	-2.14963	498	1.83053	498	-6.12705
497	3.6499	497	5.40363	497	4.74374	497	-2.1473	497	1.99033	497	-6.02675
496	3.65575	496	5.50147	496	4.79542	496	-2.09861	496	2.1616	496	-5.95995
495	3.21079	495	5.53398	495	4.78198	495	-2.05811	495	2.27513	495	-5.86537
494	3.83733	494	6.45765	494	4.76499	494	-2.00184	494	2.29594	494	-5.81935
493	4.21623	493	6.6606	493	4.72457	493	-1.93167	493	2.33048	493	-5.7356
492	3.88421	492	6.63317	492	4.59718	492	-1.87049	492	2.38474	492	-5.68095
491	4.49287	491	6.79992	491	4.62432	491	-1.80077	491	2.46383	491	-5.63831
490	3.75607	490	6.6806	490	4.66705	490	-1.70322	490	2.61932	490	-5.59116
489	4.59838	489	6.65596	489	4.61502	489	-1.65439	489	2.69553	489	-5.52935
488	4.29467	488	7.53117	488	4.80807	488	-1.5997	488	2.79364	488	-5.44765
487	4.44799	487	7.65154	487	4.899	487	-1.53284	487	2.95792	487	-5.39628
486	4.96575	486	7.92942	486	4.83046	486	-1.42795	486	2.95958	486	-5.29349
485	5.11028	485	8.16719	485	4.92051	485	-1.33955	485	3.0421	485	-5.26377
484	4.91332	484	8.56656	484	5.074	484	-1.28914	484	3.13121	484	-5.19604
483	5.23093	483	7.8598	483	5.0038	483	-1.20976	483	3.25031	483	-5.13278
482	5.63841	482	8.03506	482	4.89508	482	-1.12534	482	3.36667	482	-5.05197
481	5.58302	481	9.21388	481	5.00905	481	-1.06721	481	3.36343	481	-5.06035
480	5.97499	480	8.64396	480	5.16035	480	-1.02491	480	3.58034	480	-5.05056
479	6.15094	479	8.81032	479	5.0652	479	-0.96774	479	3.67234	479	-5.06137
478	5.86536	478	9.2373	478	5.21735	478	-0.89743	478	3.63938	478	-5.07527
477	6.19537	477	9.05278	477	5.13555	477	-0.84276	477	3.67743	477	-5.09992
476	6.55124	476	9.55921	476	5.2561	476	-0.80439	476	3.7502	476	-5.09952
475	6.2801	475	9.07497	475	5.41305	475	-0.77393	475	3.77438	475	-5.07601
474	6.20331	474	9.41256	474	5.47075	474	-0.72987	474	3.75441	474	-5.0717
473	6.17493	473	9.79878	473	5.2941	473	-0.69699	473	3.79049	473	-5.03296
472	6.57402	472	9.51385	472	5.4271	472	-0.67875	472	3.95935	472	-5.06705
471	6.78773	471	9.71837	471	5.54925	471	-0.65292	471	3.95049	471	-5.09935
470	6.60171	470	10.2745	470	5.51905	470	-0.65098	470	3.98876	470	-5.10177
469	6.98507	469	10.7292	469	5.57325	469	-0.60213	469	3.99674	469	-5.03798
468	7.05533	468	10.3384	468	5.3613	468	-0.56935	468	3.99062	468	-4.98525
467	7.03613	467	10.2552	467	5.4049	467	-0.53835	467	4.04448	467	-4.91106
466	6.58397	466	10.2956	466	5.77255	466	-0.50696	466	4.03446	466	-4.85431
465	7.23867	465	10.5986	465	5.7549	465	-0.4722	465	4.01763	465	-4.76893
464	7.12727	464	11.263	464	5.6837	464	-0.44153	464	4.07348	464	-4.66845
463	7.3078	463	10.92	463	5.7108	463	-0.38524	463	4.1049	463	-4.55416
462	7.34173	462	11.514	462	5.7412	462	-0.35063	462	4.15764	462	-4.44227
461	7.3538	461	11.3713	461	5.79265	461	-0.33483	461	4.24624	461	-4.36807
460	7.4152	460	10.745	460	5.8635	460	-0.28917	460	4.28166	460	-4.28482
459	7.6314	459	11.1747	459	5.75445	459	-0.24846	459	4.34082	459	-4.23579
458	7.84067	458	11.2256	458	5.9315	458	-0.22368	458	4.34429	458	-4.18782
457	8.00447	457	11.6173	457	5.961	457	-0.1967	457	4.25554	457	-4.21568
456	7.7654	456	11.3729	456	6.03845	456	-0.16439	456	4.36254	456	-4.14652
455	8.2676	455	12.393	455	5.78065	455	-0.13233	455	4.37256	455	-4.0996
454	8.0646	454	12.1292	454	5.7997	454	-0.10368	454	4.36276	454	-4.0227
453	8.57133	453	12.5019	453	6.0308	453	-0.0591	453	4.39609	453	-3.95971
452	8.13453	452	12.253	452	5.90655	452	-0.00716	452	4.31385	452	-3.86662
451	8.25927	451	12.268	451	5.99075	451	0.04948	451	4.21524	451	-3.81179
450	8.20747	450	11.7574	450	6.15415	450	0.08811	450	4.26834	450	-3.76838
449	7.8828	449	12.6881	449	6.13405	449	0.13057	449	4.26773	449	-3.75714
448	7.80507	448	11.7242	448	6.0488	448	0.16632	448	4.4376	448	-3.73276
447	8.19847	447	12.4757	447	6.32475	447	0.21036	447	4.45427	447	-3.67667
446	8.50893	446	12.6528	446	6.1998	446	0.25788	446	4.4767	446	-3.6056
445	8.64947	445	12.0829	445	5.8799	445	0.33793	445	4.48778	445	-3.50735
444	8.4968	444	12.5076	444	5.97085	444	0.37675	444	4.40615	444	-3.42168
443	8.66107	443	12.2124	443	6.1833	443	0.42517	443	4.33908	443	-3.37294
442	8.23947	442	12.1192	442	6.1188	442	0.46235	442	4.31385	442	-3.30999
441	8.1946	441	12.5965	441	6.2104	441	0.52018	441	4.26383	441	-3.22184
440	8.6912	440	12.9367	440	6.05395	440	0.57293	440	4.3071	440	-3.15833
439	8.61287	439	12.592	439	6.23195	439	0.63722	439	4.29838	439	-3.11335
438	8.717	438	12.6357	438	6.26545	438	0.69384	438	4.37827	438	-3.07908
437	8.45753	437	12.5759	437	6.22845	437	0.75948	437	4.47981	437	-3.02817
436	8.69533	436	13.038	436	5.8529	436	0.78827	436	4.48373	436	-3.00563
435	8.34987	435	12.8123	435	6.12015	435	0.81226	435	4.44408	435	-2.98248
434	8.56213	434	12.7249	434	6.22885	434	0.88863	434	4.43026	434	-2.95214
433	8.6386	433	13.182	433	6.21235	433	0.93655	433	4.3468	433	-2.90171
432	8.83993	432	13.0389	432	6.33485	432	0.98981	432	4.33103	432	-2.82471
431	8.60367	431	12.9897	431	6.1565	431	1.03992	431	4.20552	431	-2.77434
430	9.09373	430	14.135	430	6.19215	430	1.10886	430	4.26689	430	-2.73822
429	8.7738	429	13.2042	429	6.45935	429	1.1776	429	4.27305	429	-2.73545
428	8.68313	428	13.3774	428	6.0949	428	1.20166	428	4.3785	428	-2.71522
427	9.3422	427	13.8256	427	6.0916	427	1.20592	427	4.48382	427	-2.7099
426	8.4488	426	12.622	426	6.2681	426	1.24912	426	4.50468	426	-2.69056
425	8.40487	425	12.9318	425	6.1317	425	1.3047	425	4.45744	425	-2.71511
424	8.56493	424	13.9913	424	6.12415	424	1.34112	424	4.36143	424	-2.66297
423	9.01707	423	13.2014	423	6.0982	423	1.41457	423	4.23561	423	-2.6349
422	8.8892	422	13.2645	422	6.2783	422	1.45896	422	4.2467	422	-2.58097
421	9.28607	421	13.5192	421	6.02935	421	1.49774	421	4.28496	421	-2.48389
420	9.0056	420	12.859	420	6.08565	420	1.53274	420	4.4305	420	-2.41995
419	8.95647	419	12.9775	419	6.0882	419	1.60598	419	4.47607	419	-2.36462
418	8.6748	418	13.0833	418	6.18585	418	1.67081	418	4.30657	418	-2.30291
417	8.87693	417	13.1762	417	6.1318	417	1.72986	417	4.29917	417	-2.24717
416	9.07613	416	12.5229	416	5.9072	416	1.78398	416	4.0455	416	-2.19379
415	8.90027	415	13.7385	415	6.12145	415	1.8056	415	4.04315	415	-2.12549
414	8.75927	414	12.976	414	6.1914	414	1.85368	414	4.01934	414	-2.05994
413	9.2168	413	13.5254	413	6.14465	413	1.85254	413	4.02311	413	-1.97465
412	8.46253	412	12.6756	412	6.00965	412	1.88759	412	4.07052	412	-1.92347
411	8.4542	411	13.8433	411	6.056	411	1.95119	411	3.93042	411	-1.89714
410	8.52733	410	12.8172	410	5.95535	410	2.00012	410	3.83414	410	-1.85376
409	8.19333	409	12.8322	409	6.0145	409	2.02471	409	3.83091	409	-1.81724
408	9.05133	408	13.9376	408	6.17805	408	2.05315	408	3.86209	408	-1.77448
407	8.4948	407	12.4229	407	5.95495	407	2.0895	407	4.03878	407	-1.7184
406	9.2226	406	13.9025	406	6.03285	406	2.12935	406	4.09778	406	-1.74374
405	8.30707	405	12.31	405	5.84875	405	2.14833	405	3.98907	405	-1.74427
404	8.60547	404	12.8478	404	5.9978	404	2.16864	404	3.85114	404	-1.72622
403	8.4912	403	13.1846	403	5.8366	403	2.20019	403	3.71492	403	-1.69075
402	8.5734	402	13.3265	402	6.07065	402	2.25611	402	3.77095	402	-1.63032
401	8.23873	401	12.6204	401	6.0201	401	2.27727	401	3.77344	401	-1.58386
400	8.39787	400	13.1097	400	5.8587	400	2.29974	400	4.00289	400	-1.52379

## Sheet: Fig. 2g
	n_tdbc = 0	n_tdbc = 18.5 nmol	n_tdbc = 37 nmol	n_tdbc = 55.5 nmol	n_tdbc = 74 nmol	n_tdbc = 111 nmol	n_tdbc = 148 nmol	n_tdbc = 185 nmol
Wavelength (nm)	CD (mdeg)	CD (mdeg)	CD (mdeg)	CD (mdeg)	CD (mdeg)	CD (mdeg)	CD (mdeg)	CD (mdeg)
700	-23.827	-22.7604	-15.6194	0.08772	8.20344	17.3628	13.3257	33.7311
699	-24.4044	-22.0143	-14.997	0.43724	8.45676	17.6014	14.1005	35.0478
698	-24.1811	-21.2495	-14.3637	0.79115	8.73592	18.0786	14.8861	36.3831
697	-23.5626	-20.4644	-13.7196	1.15068	9.01153	18.5932	15.6834	37.6887
696	-23.6665	-19.6582	-13.0648	1.57568	9.27221	19.0034	16.4907	39.0002
695	-23.4093	-18.8303	-12.399	1.95902	9.55918	19.4282	17.3049	40.3174
694	-22.5823	-17.9804	-11.7224	2.37113	9.85279	19.9386	18.1292	41.6076
693	-22.5419	-17.108	-11.0354	2.76506	10.1266	20.3803	18.9609	42.8839
692	-22.5501	-16.2146	-10.3376	3.13393	10.4195	20.7722	19.797	44.1606
691	-21.9816	-15.2991	-9.62898	3.54146	10.7684	21.1416	20.6358	45.4405
690	-21.5207	-14.3626	-8.90889	3.9154	11.116	21.4955	21.4785	46.7194
689	-21.7551	-13.4024	-8.17703	4.33847	11.404	22.0965	22.3238	47.9878
688	-21.2507	-12.4189	-7.43267	4.74201	11.6971	22.7629	23.1719	49.2267
687	-21.0594	-11.4109	-6.67607	5.18443	12.0011	23.4245	24.0201	50.4661
686	-21.14	-10.3768	-5.90651	5.61287	12.2956	24.098	24.8684	51.6639
685	-20.1746	-9.3171	-5.12292	6.06027	12.6298	24.7506	25.7154	52.8552
684	-20.305	-8.2306	-4.32466	6.49383	12.9543	25.3626	26.5581	54.0127
683	-20.5037	-7.1164	-3.5114	6.91861	13.2925	26.0179	27.396	55.1696
682	-19.8482	-5.9761	-2.68251	7.36536	13.6565	26.6651	28.2285	56.3004
681	-19.6043	-4.8088	-1.83706	7.79217	14.0821	27.2651	29.0529	57.4094
680	-18.5995	-3.6164	-0.9743	8.25085	14.4455	27.8981	29.869	58.5031
679	-18.0792	-2.3986	-0.09317	8.70681	14.8207	28.5869	30.6756	59.5529
678	-17.4015	-1.1566	0.80708	9.15665	15.2487	29.2824	31.4695	60.5845
677	-17.4301	0.11	1.72744	9.61329	15.6225	29.9208	32.2502	61.5776
676	-16.6496	1.4002	2.6685	10.0383	16.0684	30.5453	33.0182	62.5539
675	-16.6141	2.7145	3.63178	10.4868	16.4639	31.1551	33.7739	63.4827
674	-15.7837	4.0523	4.61775	10.9534	16.8748	31.8196	34.5139	64.3743
673	-15.2502	5.4126	5.62717	11.4294	17.2961	32.3152	35.2347	65.2445
672	-14.6534	6.7956	6.66058	11.8989	17.7263	32.8441	35.9353	66.0862
671	-14.2555	8.2008	7.71844	12.3471	18.1577	33.405	36.6141	66.8636
670	-14.1099	9.6273	8.80101	12.8338	18.6073	34.0542	37.2702	67.5979
669	-13.2857	11.0766	9.90876	13.2998	19.0709	34.614	37.8993	68.3055
668	-12.9166	12.5482	11.0425	13.7955	19.5103	35.1651	38.5019	68.9377
667	-12.0868	14.0434	12.2026	14.2894	19.9823	35.8454	39.0758	69.5372
666	-11.4804	15.5613	13.3895	14.7646	20.427	36.5062	39.6214	70.0769
665	-10.6448	17.1027	14.6032	15.2566	20.9466	37.2999	40.1329	70.5219
664	-9.84053	18.6666	15.8442	15.7274	21.3647	37.9164	40.6095	70.9233
663	-9.69978	20.253	17.1131	16.2048	21.9032	38.4745	41.0456	71.2725
662	-8.83095	21.8633	18.4112	16.6595	22.3465	39.0351	41.4432	71.53
661	-8.04429	23.4961	19.7393	17.1432	22.8002	39.6094	41.8006	71.7499
660	-6.84461	25.1522	21.0981	17.6067	23.2363	40.0758	42.1138	71.9189
659	-6.13383	26.8312	22.4883	18.0742	23.6699	40.6106	42.3828	72.032
658	-5.01342	28.5316	23.9102	18.5251	24.1207	41.0534	42.605	72.067
657	-4.66214	30.2553	25.3654	18.9756	24.6081	41.4675	42.782	72.0317
656	-3.22499	32.0013	26.854	19.4445	25.0405	41.8953	42.9125	71.9324
655	-2.73011	33.7694	28.3763	19.876	25.4799	42.3632	42.9947	71.7454
654	-1.64347	35.5587	29.9322	20.3082	25.9452	42.7904	43.027	71.5082
653	-0.78881	37.3687	31.5219	20.7417	26.3609	43.2646	43.0101	71.1935
652	0.45883	39.1977	33.1452	21.199	26.7629	43.6135	42.9429	70.7831
651	1.17267	41.0445	34.8019	21.6459	27.1625	44.034	42.8229	70.2977
650	2.77512	42.907	36.4915	22.0736	27.5179	44.3808	42.6453	69.7455
649	2.99528	44.7832	38.2128	22.4997	27.9152	44.783	42.4121	69.0987
648	4.56479	46.6716	39.9651	22.9285	28.2214	45.1382	42.127	68.3752
647	5.56444	48.5718	41.7473	23.3454	28.5456	45.4883	41.7867	67.5711
646	7.0878	50.4812	43.5575	23.7395	28.8241	45.7623	41.3913	66.6997
645	8.43002	52.399	45.3941	24.0904	29.1319	45.8031	40.9415	65.7489
644	9.4356	54.3219	47.2552	24.4691	29.3941	45.8579	40.4387	64.7102
643	10.8329	56.2479	49.1387	24.8	29.6476	45.8693	39.8798	63.5996
642	12.1536	58.1746	51.0416	25.1481	29.8927	45.8151	39.2684	62.3789
641	13.6514	60.0986	52.9607	25.5199	30.0417	45.787	38.6044	61.107
640	15.0572	62.017	54.8929	25.8554	30.185	45.6297	37.8907	59.7764
639	16.3833	63.9265	56.835	26.1771	30.3185	45.3878	37.1292	58.3626
638	18.1394	65.8237	58.7827	26.4921	30.4393	45.1547	36.3265	56.8714
637	19.4016	67.7041	60.7312	26.8062	30.4909	44.9645	35.4817	55.3337
636	21.8994	69.5663	62.6744	27.033	30.5598	44.6398	34.596	53.6951
635	22.845	71.4069	64.6059	27.2716	30.5525	44.2604	33.6738	51.9671
634	23.7752	73.2214	66.5191	27.517	30.5464	43.8567	32.7188	50.1582
633	26.5342	75.0069	68.4072	27.7601	30.4953	43.4371	31.7347	48.308
632	28.3683	76.7593	70.2613	27.9316	30.3912	42.862	30.7209	46.3897
631	29.9428	78.4744	72.0722	28.0982	30.2536	42.3635	29.6805	44.3974
630	31.3907	80.1483	73.8305	28.2607	30.1104	41.7227	28.6167	42.3688
629	32.5748	81.7771	75.5267	28.3705	29.8928	40.9559	27.5341	40.2964
628	34.8564	83.3561	77.1507	28.4602	29.6224	40.1219	26.4344	38.1717
627	36.7321	84.8821	78.6913	28.5174	29.3215	39.3055	25.3212	36.0171
626	38.3091	86.3513	80.1377	28.5711	29.0155	38.3523	24.1987	33.8205
625	40.6445	87.7598	81.4788	28.5624	28.6206	37.3247	23.0736	31.5943
624	42.5604	89.1027	82.7052	28.5305	28.2302	36.2549	21.9468	29.3855
623	44.3773	90.3761	83.8073	28.4653	27.7459	35.2589	20.8182	27.1674
622	46.2307	91.5734	84.7759	28.3615	27.2841	34.0982	19.6944	24.9495
621	48.311	92.6904	85.6034	28.2198	26.7635	32.8544	18.5782	22.7366
620	50.6829	93.7202	86.2844	28.0519	26.1951	31.7165	17.4751	20.5478
619	52.1361	94.6555	86.8148	27.8471	25.65	30.5564	16.3861	18.4077
618	54.1162	95.4878	87.1895	27.6135	25.0303	29.3247	15.3171	16.3153
617	56.1173	96.2079	87.4049	27.3058	24.3702	27.9718	14.2715	14.3352
616	58.0338	96.8057	87.4586	26.9583	23.6333	26.6745	13.2522	12.3942
615	60.6949	97.2736	87.3477	26.5858	22.8996	25.3904	12.2642	10.5484
614	62.4328	97.6031	87.0692	26.1722	22.0749	24.1822	11.3109	8.79867
613	64.775	97.7867	86.6196	25.7259	21.2095	22.892	10.3915	7.16165
612	66.2769	97.8193	85.9958	25.2052	20.3507	21.5729	9.50814	5.62321
611	68.3398	97.6963	85.1951	24.7135	19.4643	20.2497	8.66309	4.21592
610	70.4629	97.415	84.2184	24.1501	18.5411	18.9549	7.85889	2.94975
609	72.2013	96.976	83.0672	23.5653	17.5666	17.707	7.09427	1.80085
608	73.8977	96.3809	81.7424	22.8994	16.5696	16.3593	6.36891	0.76671
607	76.0147	95.6327	80.2472	22.2535	15.6642	15.2442	5.68273	-0.10265
606	77.8892	94.7372	78.5895	21.5281	14.7202	14.0597	5.02455	-0.86955
605	79.1442	93.7011	76.7799	20.7812	13.6776	12.8093	4.40099	-1.53084
604	80.7728	92.5345	74.8308	20.0373	12.6493	11.7154	3.8144	-2.12005
603	82.6779	91.2481	72.7559	19.2938	11.7293	10.8234	3.269	-2.58226
602	84.6159	89.8532	70.5733	18.5451	10.6472	9.86073	2.767	-2.95073
601	85.7399	88.3625	68.3032	17.7624	9.64466	9.10775	2.3092	-3.21382
600	86.9493	86.7908	65.9678	16.976	8.67529	8.48058	1.89676	-3.39643
599	88.3664	85.1539	63.5898	16.2649	7.82234	7.92214	1.53259	-3.49605
598	89.8141	83.4673	61.1933	15.4865	6.95815	7.21489	1.2211	-3.53439
597	91.0877	81.7488	58.8034	14.7078	6.32178	6.63776	0.96038	-3.50731
596	92.7223	80.0165	56.4461	13.9878	5.70047	6.07657	0.75372	-3.40075
595	94.1894	78.2904	54.1433	13.3238	5.08844	5.75925	0.59786	-3.25849
594	95.1361	76.5899	51.913	12.6489	4.53065	5.29948	0.49565	-3.08471
593	95.6098	74.9365	49.7747	12.0243	4.15966	5.12087	0.45348	-2.86227
592	96.1187	73.3485	47.7466	11.4605	3.83526	4.80013	0.46295	-2.65503
591	97.1963	71.8462	45.8432	10.9658	3.60055	4.53119	0.52155	-2.40539
590	98.271	70.4435	44.0771	10.5002	3.43519	4.38325	0.61885	-2.1555
589	99.1836	69.1535	42.4586	10.1247	3.33972	4.25177	0.7481	-1.92828
588	98.8549	67.987	40.9977	9.77531	3.32225	4.25868	0.90475	-1.7009
587	99.9576	66.9496	39.7039	9.52803	3.42978	4.27582	1.08597	-1.4798
586	100.022	66.0435	38.587	9.24638	3.43402	4.40487	1.28578	-1.29203
585	100.271	65.2687	37.6504	9.07741	3.67102	4.60884	1.50962	-1.12626
584	100.729	64.6213	36.8955	8.93383	3.98381	4.7686	1.7476	-0.96733
583	100.703	64.095	36.3256	8.91448	4.26402	4.97591	1.98973	-0.85519
582	100.693	63.6799	35.9428	8.91387	4.5674	5.22509	2.22892	-0.77611
581	100.446	63.3614	35.7449	8.97258	4.9453	5.45188	2.47397	-0.70401
580	100.082	63.1233	35.7257	9.05747	5.23013	5.8565	2.72049	-0.63587
579	99.3607	62.9471	35.8763	9.19574	5.54397	6.21355	2.96631	-0.55554
578	98.9477	62.8127	36.1876	9.35476	5.88428	6.58488	3.21227	-0.47754
577	98.3338	62.699	36.6467	9.54405	6.30517	7.0338	3.45729	-0.40026
576	96.9362	62.5856	37.2375	9.74788	6.67577	7.35298	3.70243	-0.29783
575	95.9297	62.4519	37.9422	9.99903	7.08862	7.6148	3.95394	-0.20669
574	95.1436	62.278	38.7399	10.2009	7.46498	7.76263	4.21119	-0.09593
573	93.4379	62.0468	39.6093	10.4783	7.74826	8.03759	4.47039	0.00611
572	91.7575	61.7431	40.5272	10.7847	8.06555	8.45487	4.73379	0.14213
571	90.1505	61.354	41.468	11.0842	8.37435	9.01724	4.9959	0.26505
570	87.7019	60.8652	42.409	11.3627	8.60135	9.33434	5.25989	0.40731
569	86.1834	60.266	43.33	11.641	8.93272	9.76963	5.52283	0.58343
568	83.758	59.5458	44.2111	11.9093	9.214	10.0665	5.77337	0.76053
567	81.2443	58.6988	45.0328	12.1573	9.47447	10.5071	6.01409	0.94868
566	78.9472	57.7177	45.7784	12.3518	9.72812	10.8638	6.23962	1.13056
565	76.45	56.5993	46.4342	12.5572	9.96866	11.223	6.45441	1.31772
564	73.3232	55.3425	46.989	12.6876	10.1409	11.5982	6.66017	1.53212
563	71.0068	53.9486	47.4339	12.8213	10.2902	11.9068	6.85904	1.74043
562	68.0105	52.4218	47.7604	12.904	10.4917	12.1854	7.05178	1.97173
561	65.4057	50.7698	47.9606	13.0208	10.6768	12.4415	7.24046	2.21247
560	61.9037	48.9992	48.0305	13.0955	10.7971	12.5906	7.40576	2.46365
559	58.0498	47.12	47.9685	13.1156	10.8046	12.7048	7.55041	2.71422
558	55.5242	45.1439	47.7728	13.0919	10.8271	13.0304	7.67944	2.98489
557	52.2309	43.0837	47.4426	13.0384	10.8432	13.118	7.79671	3.26257
556	49.1717	40.9545	46.9781	12.9748	10.8735	13.3129	7.90231	3.53724
555	45.8344	38.772	46.3817	12.9072	10.8533	13.4508	7.99841	3.80223
554	42.5584	36.5515	45.6582	12.7977	10.8131	13.5336	8.08979	4.08839
553	39.6265	34.3075	44.8117	12.6486	10.7796	13.4388	8.17528	4.34671
552	36.1259	32.0562	43.8473	12.4848	10.6973	13.5612	8.25721	4.61641
551	33.3902	29.8117	42.7719	12.363	10.5777	13.5676	8.33796	4.85775
550	30.0777	27.5857	41.5926	12.2033	10.4043	13.6115	8.41069	5.11016
549	26.7368	25.3888	40.3185	11.9881	10.2054	13.6138	8.47273	5.31836
548	23.7841	23.2306	38.9584	11.7755	9.98932	13.7266	8.52388	5.54996
547	21.6865	21.1204	37.522	11.5481	9.78809	13.514	8.55895	5.74985
546	18.7122	19.064	36.0199	11.2789	9.56209	13.3184	8.57971	5.94453
545	16.2309	17.0664	34.4624	11.0259	9.2705	13.2455	8.5805	6.11167
544	13.985	15.1331	32.8601	10.744	8.9988	13.0798	8.55907	6.25761
543	11.5051	13.2704	31.2233	10.4626	8.68929	12.8805	8.51114	6.3781
542	9.90888	11.481	29.5626	10.1962	8.39313	12.7172	8.43553	6.48701
541	7.55262	9.7691	27.8882	9.89812	8.08193	12.5517	8.33618	6.59065
540	5.81061	8.1376	26.2095	9.57301	7.74505	12.2989	8.21375	6.65882
539	4.4026	6.5877	24.5356	9.25246	7.38227	12.0193	8.06966	6.72449
538	2.3109	5.1179	22.8752	8.91119	7.02723	11.7066	7.90318	6.77372
537	1.20565	3.7289	21.2367	8.58707	6.67568	11.4353	7.71371	6.77253
536	-0.6027	2.4188	19.6278	8.26243	6.35729	11.1621	7.5049	6.77563
535	-0.92551	1.1865	18.0561	7.91944	6.07393	10.8621	7.28621	6.73363
534	-2.78168	0.0309	16.5279	7.60985	5.71096	10.6785	7.06301	6.69004
533	-3.2719	-1.0503	15.0489	7.28854	5.39133	10.387	6.83732	6.61717
532	-3.55534	-2.0587	13.6238	6.9934	5.09866	10.3162	6.60885	6.52198
531	-4.22251	-2.9963	12.2575	6.66339	4.81455	10.0711	6.38287	6.41319
530	-5.17919	-3.8654	10.9532	6.33142	4.51591	9.78469	6.16835	6.27943
529	-6.01189	-4.6702	9.71338	6.00151	4.27029	9.51048	5.96343	6.12226
528	-6.18853	-5.4135	8.54008	5.70769	4.05242	9.28171	5.76832	5.97126
527	-6.72896	-6.0987	7.43513	5.40925	3.78673	8.92652	5.58183	5.79004
526	-6.83159	-6.73	6.39923	5.07204	3.59305	8.62305	5.40148	5.62094
525	-7.19294	-7.3117	5.43289	4.75101	3.36824	8.30636	5.22591	5.4434
524	-7.58438	-7.8483	4.53604	4.45824	3.12295	8.10477	5.05269	5.25042
523	-7.33448	-8.3422	3.70825	4.16071	2.92975	7.80718	4.87762	5.0274
522	-7.21177	-8.7973	2.94827	3.86462	2.76429	7.65432	4.70099	4.8152
521	-7.62856	-9.2177	2.25523	3.59312	2.58518	7.45975	4.51867	4.59634
520	-7.44102	-9.6066	1.62747	3.2795	2.46492	7.19794	4.32955	4.38196
519	-7.05022	-9.9653	1.06285	3.02443	2.3077	7.01441	4.13594	4.16412
518	-7.1173	-10.297	0.55882	2.75792	2.10839	6.84102	3.94286	3.95421
517	-6.8745	-10.6045	0.11297	2.4721	2.00067	6.76835	3.75247	3.73292
516	-7.25465	-10.8909	-0.27733	2.22877	1.88766	6.59015	3.56569	3.50857
515	-7.07666	-11.1583	-0.61418	1.99932	1.74138	6.38943	3.3825	3.2957
514	-6.86633	-11.4101	-0.89977	1.79115	1.60435	6.26878	3.20017	3.07887
513	-6.56267	-11.6459	-1.13689	1.56152	1.48955	6.12483	3.01998	2.8721
512	-6.3006	-11.8677	-1.32824	1.34165	1.39186	5.91765	2.84339	2.67978
511	-5.74844	-12.0757	-1.47656	1.15027	1.2726	5.77053	2.66921	2.48498
510	-6.45155	-12.2713	-1.58495	0.92904	1.20973	5.78197	2.50267	2.31218
509	-6.28275	-12.4557	-1.65611	0.72064	1.09789	5.64543	2.34481	2.14957
508	-5.44686	-12.6295	-1.69287	0.53382	1.04531	5.48689	2.19711	1.98868
507	-5.52829	-12.7931	-1.69839	0.33869	1.00017	5.22976	2.06135	1.84324
506	-5.2872	-12.9477	-1.67598	0.18716	0.96311	5.10109	1.93854	1.70389
505	-4.98708	-13.095	-1.62862	0.04299	0.91123	5.0603	1.82224	1.5897
504	-5.12457	-13.2353	-1.55918	-0.10085	0.91238	5.03925	1.71077	1.5004
503	-4.33502	-13.3692	-1.47032	-0.24532	0.88143	4.99314	1.60416	1.40785
502	-3.81115	-13.498	-1.36479	-0.39397	0.84208	4.93492	1.50123	1.32776
501	-3.36709	-13.6219	-1.24488	-0.50101	0.8414	4.93381	1.40189	1.24541
500	-3.55658	-13.7415	-1.11286	-0.60252	0.82963	4.92268	1.30437	1.18287

## Sheet: Fig. 3a
	n_tdbc = 0	n_tdbc = 18.5 nmol	n_tdbc = 37 nmol	n_tdbc = 55.5 nmol	n_tdbc = 74 nmol	n_tdbc = 111 nmol	n_tdbc = 148 nmol	n_tdbc = 185 nmol
Wavelength (nm)	CD (mdeg)	CD (mdeg)	CD (mdeg)	CD (mdeg)	CD (mdeg)	CD (mdeg)	CD (mdeg)	CD (mdeg)
700	-37.1494	3.06245	1.05955	-22.0265	-24.9531	-2.87665	-1.37568	-5.80952
699	-36.6767	4.65118	1.91539	-20.9887	-23.2039	-2.76229	-0.89952	-6.1179
698	-36.2125	5.00067	1.98887	-19.8753	-22.3121	-2.37771	-1.03889	-6.26078
697	-35.756	6.57497	2.90208	-18.7808	-20.2028	-1.53532	-0.16386	-6.39368
696	-35.3092	7.92488	3.08373	-17.6784	-19.0614	-0.94836	-0.36044	-6.3768
695	-34.8801	8.85215	3.66086	-16.5687	-16.9342	-0.55419	0.36107	-6.46038
694	-34.4659	10.666	4.02366	-15.4195	-15.0191	-0.02238	0.93397	-6.53792
693	-34.0634	11.4369	4.72717	-14.1973	-13.3373	-0.16452	0.86008	-6.76114
692	-33.6805	12.8893	5.42661	-12.9963	-11.0457	0.47495	1.39714	-7.08694
691	-33.3185	14.1249	5.43957	-11.8189	-9.75338	0.85401	1.6392	-7.2619
690	-32.9476	14.6929	6.19668	-10.5949	-7.7448	1.20987	1.40641	-7.31098
689	-32.565	16.1423	6.62102	-9.33098	-5.76159	1.77642	2.07758	-7.33436
688	-32.1756	18.0307	7.07644	-7.98759	-3.83478	2.57582	2.45113	-7.64316
687	-31.7789	19.1381	7.69727	-6.58955	-1.97948	3.09303	2.71881	-7.8264
686	-31.3724	20.3944	8.14774	-5.1303	0.09965	3.41443	3.55724	-8.00546
685	-30.9554	21.7612	8.52842	-3.64333	1.77911	4.29136	3.68117	-8.14304
684	-30.5263	23.1004	9.21605	-2.10606	4.11453	4.54685	4.19047	-8.32792
683	-30.0858	24.5228	9.74177	-0.47789	6.2482	5.09955	4.74867	-8.5131
682	-29.6325	26.2101	10.6819	1.17698	8.25261	5.95826	5.28316	-8.62528
681	-29.1605	27.7517	11.0967	2.89186	10.7672	5.85862	5.74871	-8.84366
680	-28.6658	29.4934	11.6063	4.66022	13.1321	7.14123	6.1954	-9.07088
679	-28.1484	30.8922	12.5899	6.52653	15.4138	7.89681	6.42955	-9.28502
678	-27.6123	32.4741	13.0263	8.41763	17.5592	8.273	6.96715	-9.61106
677	-27.0579	34.4412	13.6322	10.3439	20.3891	9.22461	8.23784	-9.86822
676	-26.485	36.0497	14.588	12.298	22.7691	9.72431	8.06878	-9.79894
675	-25.8925	37.885	15.1255	14.3379	25.1354	10.7883	8.77407	-10.0487
674	-25.2745	39.1258	15.8385	16.4011	27.009	10.7401	9.07997	-10.3891
673	-24.6287	41.1102	15.9739	18.4924	29.6866	12.0387	9.61653	-10.513
672	-23.9561	43.2087	17.4799	20.6566	32.992	12.8633	10.1773	-10.8138
671	-23.2572	44.5782	17.0652	22.8544	35.48	12.9591	10.199	-11.1422
670	-22.5248	46.3832	18.2554	25.0317	38.0931	13.8515	11.014	-11.2241
669	-21.7613	47.7617	18.814	27.2726	40.6356	14.3019	11.904	-11.5337
668	-20.9726	49.5832	19.9607	29.5504	43.5196	15.0751	11.9083	-11.785
667	-20.1585	51.4241	20.7324	31.8835	46.3499	15.9841	12.4845	-12.0333
666	-19.3229	53.1923	20.8477	34.3267	48.9298	16.4116	12.6845	-12.0501
665	-18.4698	55.0942	21.7589	36.7555	52.0834	17.122	13.2404	-12.2273
664	-17.6035	57.1368	22.7368	39.2871	54.6229	17.9526	13.934	-12.5068
663	-16.7243	58.1843	23.254	41.8683	57.6728	18.448	14.3541	-12.79
662	-15.8321	60.233	24.1073	44.4773	61.1026	19.5814	14.8397	-13.0665
661	-14.929	62.7661	25.0255	47.143	64.4518	20.1224	15.485	-13.2688
660	-14.0145	64.1864	25.4381	49.7958	67.502	20.5288	15.7956	-13.625
659	-13.0849	65.824	26.385	52.5339	70.371	21.1993	16.0784	-14.0599
658	-12.1193	68.4025	26.961	55.2868	74.1505	21.7597	16.2936	-14.5154
657	-11.1186	69.9761	27.6075	58.0527	77.9859	22.5667	17.2216	-14.8984
656	-10.0859	71.4714	28.3665	60.8487	80.6769	23.055	16.9421	-15.4016
655	-9.0198	73.2437	28.9588	63.6824	83.8482	23.7709	17.6462	-15.7437
654	-7.9167	74.9804	29.5951	66.4993	87.3573	24.1352	18.3943	-16.1663
653	-6.7733	76.7965	30.3636	69.3699	90.6699	24.6172	18.4493	-16.5581
652	-5.5878	78.6944	30.9677	72.2114	94.3139	25.1567	19.0539	-17.0978
651	-4.3585	80.3917	31.7059	75.0945	97.9502	25.9667	19.4213	-17.4823
650	-3.0856	81.8214	31.9917	78.0003	100.485	26.4749	18.6511	-17.8683
649	-1.7733	83.0043	32.822	80.9646	103.679	27.2381	19.83	-18.3477
648	-0.4204	84.9279	33.6282	83.8756	107.418	27.626	19.7912	-18.8927
647	0.9718	86.5293	34.0364	86.8044	110.405	28.149	20.3347	-19.235
646	2.3996	88.2454	34.676	89.7066	113.923	28.2483	20.3903	-19.7228
645	3.8554	89.8067	35.609	92.6958	116.93	29.0324	20.4611	-20.3268
644	5.3374	90.8997	35.5258	95.6865	120.326	29.4717	21.3309	-20.8514
643	6.8483	92.6737	36.2553	98.6694	123.303	29.7038	20.8129	-21.5606
642	8.3897	93.9353	36.9684	101.616	127.21	30.1905	21.1688	-22.1024
641	9.9656	95.2637	37.544	104.582	130.193	30.5236	21.2153	-22.7392
640	11.5765	96.6385	38.3522	107.495	133.73	30.6406	20.9174	-23.2936
639	13.227	97.9686	38.5065	110.378	136.48	31.3127	21.2916	-24.1068
638	14.92	99.2379	39.0468	113.245	139.955	31.6306	20.7429	-24.872
637	16.6526	100.555	39.4117	116.07	142.675	31.5349	21.0432	-25.7104
636	18.4228	102.059	40.3637	118.817	145.723	32.0309	21.1758	-26.4832
635	20.227	102.789	40.4522	121.548	148.073	31.9759	20.7109	-27.2996
634	22.0599	104.163	41.195	124.184	151.023	32.1853	20.6264	-28.298
633	23.9006	104.619	40.9878	126.769	153.258	32.1155	20.2181	-29.3904
632	25.7476	106.124	41.8493	129.325	156.665	32.7034	20.3258	-30.5354
631	27.5981	106.785	42.8063	131.782	157.99	32.2187	19.7984	-31.742
630	29.4465	107.656	43.0399	134.158	160.425	32.4529	19.7476	-33.0226
629	31.2894	108.166	43.1978	136.509	162.07	32.2537	19.1659	-34.2724
628	33.1235	109.086	43.4198	138.731	164.248	32.1372	18.2065	-35.7996
627	34.9436	109.577	43.5473	140.904	166.112	31.9671	17.62	-37.4882
626	36.7451	110.196	44.1179	142.982	167.274	31.4467	16.869	-38.9768
625	38.5271	111.113	44.083	144.974	169.2	31.2828	15.9647	-40.8128
624	40.2905	111.403	44.9649	146.852	170.959	31.1057	15.4197	-42.5334
623	42.0336	111.446	44.6714	148.706	172.008	30.3444	14.2979	-44.4806
622	43.7582	112.312	45.1631	150.432	173.216	29.8207	12.8589	-46.4032
621	45.4678	112.476	45.4975	152.039	173.695	29.5232	11.3682	-48.438
620	47.1638	112.855	45.1068	153.518	174.563	28.3132	9.44803	-50.7576
619	48.8455	113.004	45.598	154.871	175.666	27.7903	8.25844	-52.9164
618	50.5112	113.319	45.7606	156.091	175.923	26.7889	5.97793	-55.3116
617	52.1562	113.095	45.4542	157.211	175.921	25.2881	4.28963	-58.1928
616	53.7748	113.387	46.1248	158.138	176.127	24.0883	1.62075	-61.3164
615	55.3642	112.779	45.8107	158.93	176.228	21.9191	-1.66197	-64.6166
614	56.9191	113.324	46.0695	159.506	175.809	20.2042	-4.68941	-68.0466
613	58.4363	112.873	45.5939	159.938	174.337	18.236	-8.6499	-71.943
612	59.9188	112.68	45.5874	160.215	173.953	16.1117	-12.6759	-76.453
611	61.3679	112.695	45.506	160.263	173.53	13.3576	-17.2462	-81.0146
610	62.7829	112.531	45.6082	160.155	171.507	10.3795	-22.4133	-86.0482
609	64.1611	112.066	45.4426	159.803	169.496	6.93679	-28.9956	-91.245
608	65.5002	111.342	45.3538	159.268	167.348	2.79518	-35.4624	-96.5812
607	66.7995	111.427	45.1388	158.454	164.874	-1.47798	-43.1659	-102.227
606	68.0586	110.734	44.4506	157.366	160.94	-6.90035	-52.7987	-107.864
605	69.2765	110.478	44.0436	155.981	156.806	-12.474	-63.8856	-112.817
604	70.4507	109.94	43.8703	154.15	152.754	-19.166	-74.7226	-117.505
603	71.5811	109.829	43.0682	151.747	147.382	-26.8032	-88.1229	-122.02
602	72.6697	109.065	42.3106	148.575	141.588	-34.2798	-102.284	-126.114
601	73.717	108.01	41.7834	144.516	134.996	-43.1028	-116.528	-129.319
600	74.7192	108.087	40.7914	139.353	127.697	-52.2299	-132.347	-130.962
599	75.6694	107.324	39.627	133.031	118.977	-62.2265	-147.168	-130.511
598	76.5611	106.88	38.733	125.548	109.524	-70.6062	-160.345	-128.251
597	77.3889	106.481	37.1027	116.975	97.1452	-79.8683	-170.084	-123.096
596	78.1483	105.264	35.4747	107.558	85.2805	-86.7977	-173.163	-115.666
595	78.8407	104.776	32.8333	97.4618	70.7343	-92.1575	-169.395	-105.574
594	79.4686	103.273	31.0408	86.9893	54.8956	-91.8709	-154.24	-91.4798
593	80.0314	100.958	29.0089	76.4435	39.0658	-89.0912	-131.823	-75.9396
592	80.5303	97.4403	25.9379	66.0616	21.2736	-81.6224	-102.134	-60.221
591	80.9671	94.0526	23.4615	56.1493	1.85203	-69.5589	-69.8753	-43.6692
590	81.3408	88.8968	20.3775	47.0323	-15.0723	-55.2134	-41.196	-28.1534
589	81.6512	82.1291	18.3761	39.0715	-28.9037	-40.616	-19.8805	-14.0034
588	81.8959	76.2842	16.9339	32.317	-38.05	-28.7891	-6.82843	-0.2688
587	82.0688	70.9262	16.5729	27.0158	-40.6853	-18.0382	3.67846	13.4116
586	82.1662	67.1478	17.0264	23.3218	-34.3531	-10.4987	9.39571	25.5198
585	82.186	65.5455	17.9489	21.2933	-25.6568	-7.29354	16.5321	34.6948
584	82.1287	63.8335	19.4689	20.9638	-15.0898	-3.57866	25.9415	44.1278
583	81.9941	63.3449	20.3015	22.116	-6.62643	-1.83423	35.8043	52.8264
582	81.7821	62.0953	21.2922	24.6602	2.40907	0.6995	48.7625	61.8892
581	81.4949	62.3696	22.3373	28.3587	8.40341	2.83451	60.4598	70.4452
580	81.1365	60.9951	23.2907	32.9054	15.1383	4.72354	73.2867	79.581
579	80.709	60.538	23.6044	37.8305	20.8119	6.47289	85.3042	85.3626
578	80.2127	58.8743	23.6298	42.8516	25.3759	7.25235	93.0253	91.7716
577	79.6465	56.5759	23.9478	47.6478	29.2425	9.32015	100.369	96.9962
576	79.0101	55.683	23.4347	52.0179	32.4104	10.6474	104.288	102.037
575	78.3062	53.2675	22.6695	55.7592	34.9593	10.7021	106.007	105.789
574	77.5428	51.1962	22.5421	58.7866	36.288	11.8715	103.916	108.956
573	76.7275	48.4856	21.3678	61.1091	36.8777	11.7396	102.187	110.929
572	75.8647	46.6276	20.7328	62.6757	36.9561	12.2663	97.6758	112.564
571	74.9568	43.9602	20.098	63.5256	37.1019	11.7734	92.9489	113.338
570	74.0012	41.5937	19.0266	63.7605	36.0882	11.5663	87.9521	112.923
569	72.9914	39.4329	17.815	63.3099	35.6343	12.0187	82.5274	111.836
568	71.9252	36.0459	16.2692	62.2348	33.4749	10.5342	76.2028	110.188
567	70.801	33.9971	15.5432	60.7093	31.6594	9.52801	71.6676	108.357
566	69.6181	31.5293	14.7168	58.7693	29.448	9.01108	65.6886	105.832
565	68.3783	29.296	13.7282	56.511	26.7014	7.82143	61.2768	102.997
564	67.0848	26.3294	12.4716	53.9334	24.3202	6.83765	56.0712	100.089
563	65.742	23.9756	11.2076	51.1764	22.2637	6.20716	51.5278	96.864
562	64.3556	21.7956	9.94449	48.207	18.8342	5.36929	47.8945	93.6638
561	62.9323	19.3876	9.00532	45.1949	16.1924	3.66099	43.5861	90.3618
560	61.4789	16.654	7.99497	42.0322	13.387	3.10824	39.7521	87.1258
559	60.0003	14.8319	6.54244	38.8196	10.2537	1.64335	37.1433	83.6134
558	58.5001	11.8804	5.61003	35.613	6.71055	0.14713	33.3199	80.4984
557	56.9812	10.4631	4.2609	32.4473	4.16301	-0.69303	30.4863	77.4652
556	55.4439	8.4354	3.60618	29.3435	1.35463	-1.68648	27.6166	74.374
555	53.8859	6.40772	2.61376	26.1938	-1.38859	-2.90186	24.9192	71.3198
554	52.3064	4.96525	1.75021	23.1289	-3.72431	-3.93515	22.8507	68.4488
553	50.7051	3.62647	1.18375	20.1624	-5.55854	-4.87896	20.0149	65.8292
552	49.0837	1.87038	0.1725	17.3745	-8.3466	-6.09977	18.284	63.09
551	47.444	-0.01247	-0.95848	14.6408	-10.7236	-7.66548	15.9191	60.7246
550	45.7906	-1.09702	-1.6674	12.0849	-12.8217	-8.0291	14.8273	58.2382
549	44.1225	-2.61673	-2.77584	9.74259	-15.2371	-9.15772	12.4091	55.9256
548	42.4366	-3.72238	-3.35877	7.48672	-17.5676	-10.5904	10.6221	53.6106
547	40.7347	-4.35703	-3.48251	5.4075	-18.8657	-11.2492	9.15077	51.6382
546	39.0197	-5.35884	-4.25997	3.53542	-20.2573	-12.0735	8.27576	49.712
545	37.2949	-6.2606	-5.15998	1.73265	-22.6083	-13.2319	6.41264	47.8354
544	35.5684	-6.63414	-5.55365	0.12314	-23.8488	-13.3784	5.88911	46.3096
543	33.8486	-7.46405	-5.27314	-1.28736	-24.9828	-14.536	4.47231	44.9236
542	32.1435	-7.6926	-5.70813	-2.5404	-25.815	-14.557	4.16111	43.5422
541	30.4592	-7.75326	-6.03637	-3.66063	-27.0632	-15.4804	2.4104	42.0948
540	28.8003	-8.4724	-6.95098	-4.65283	-27.9502	-15.955	1.8262	41.165
539	27.1716	-9.00405	-6.48994	-5.47587	-28.7843	-16.2289	0.91194	39.9102
538	25.5738	-8.69743	-6.90974	-6.19176	-29.4645	-16.8904	1.09209	38.8442
537	24.0077	-8.99884	-7.29286	-6.7281	-30.2901	-17.5117	0.24285	38.1002
536	22.4706	-9.31585	-7.32794	-7.21404	-30.4734	-17.4649	-0.45376	37.1736
535	20.958	-9.1397	-7.44124	-7.5973	-30.7828	-17.424	-0.15088	36.2134
534	19.4672	-9.47512	-7.6851	-7.9008	-31.4969	-17.7159	-1.24155	35.3118
533	17.9981	-8.72086	-7.56503	-8.16799	-31.1872	-17.2669	-1.15197	34.3268
532	16.5517	-8.91036	-7.52121	-8.37265	-31.0595	-17.814	-1.2833	33.5624
531	15.1285	-9.3031	-7.26666	-8.54283	-31.5488	-17.8506	-1.96508	32.7432
530	13.7331	-9.38439	-7.56557	-8.67727	-31.9974	-18.1994	-2.43715	31.7486
529	12.373	-9.07012	-7.37132	-8.73582	-30.925	-17.7797	-2.70159	30.7862
528	11.0544	-8.95924	-7.68091	-8.7877	-30.8703	-17.7739	-2.48075	29.8806
527	9.7803	-9.23042	-7.96476	-8.79615	-30.7737	-17.3891	-3.0045	28.934
526	8.5559	-9.46789	-7.59114	-8.75798	-30.1006	-17.1091	-2.29647	28.1348
525	7.3788	-9.33214	-7.62807	-8.71721	-29.7779	-16.6557	-2.56767	27.2612
524	6.25	-8.58926	-7.24905	-8.69395	-29.6774	-16.1854	-2.44202	26.4792
523	5.1746	-8.8692	-7.48598	-8.6129	-29.6699	-15.8094	-2.76263	25.759
522	4.1527	-9.34836	-7.61453	-8.53158	-28.9019	-16.2873	-2.98543	25.0674
521	3.1831	-8.66559	-6.86521	-8.42861	-27.8271	-15.0719	-2.85953	24.5234
520	2.268	-8.80075	-7.43413	-8.3218	-28.0917	-15.2225	-3.27447	23.7602
519	1.4074	-8.648	-6.50739	-8.18344	-26.8664	-14.9818	-3.24284	23.0614
518	0.5971	-8.58624	-6.92961	-8.01553	-26.9303	-14.8603	-3.49725	22.4554
517	-0.1654	-8.94594	-6.96953	-7.84711	-26.3738	-14.8404	-3.32249	21.5424
516	-0.88	-8.61172	-6.53528	-7.63412	-25.6318	-14.5121	-3.76434	20.668
515	-1.5488	-8.54168	-7.16617	-7.43492	-25.491	-14.6515	-4.05038	19.9262
514	-2.1775	-8.53447	-6.46562	-7.25566	-25.0248	-14.1357	-3.81824	19.1085
513	-2.7677	-8.44433	-6.23259	-7.03318	-24.8387	-13.6613	-3.5014	18.2088
512	-3.3209	-8.38692	-6.21405	-6.77652	-23.9711	-13.3965	-3.35043	17.4471
511	-3.8347	-8.25115	-6.10875	-6.50474	-23.2013	-13.1976	-3.57095	16.6932
510	-4.3062	-7.95284	-6.27201	-6.23021	-22.9209	-12.9156	-3.43243	15.7244
509	-4.7313	-8.09197	-6.33687	-5.97439	-22.4283	-12.6537	-3.93213	15.1248
508	-5.1082	-7.64486	-5.50537	-5.67227	-21.5892	-12.5474	-3.78459	14.4154
507	-5.4362	-7.90253	-5.78417	-5.36947	-21.5664	-12.4361	-3.55611	13.4292
506	-5.7118	-7.76054	-5.56161	-5.0753	-20.8051	-12.1246	-3.70746	12.7625
505	-5.9345	-7.60641	-5.7834	-4.72687	-20.1079	-12.02	-4.00063	12.1035
504	-6.1116	-7.64275	-5.5075	-4.37989	-20.0889	-11.3217	-4.05145	11.3524
503	-6.2483	-6.46465	-5.47776	-3.99197	-18.9155	-10.7616	-3.30951	10.8231
502	-6.3453	-6.6935	-4.86932	-3.67415	-18.594	-10.8725	-3.08333	10.3164
501	-6.4078	-6.4035	-4.7382	-3.34148	-17.89	-10.2812	-2.67795	9.62906
500	-6.4379	-6.28684	-4.78643	-3.04904	-17.9837	-10.7593	-3.22595	8.94934

## Sheet: Fig. 3b-d
Fig. 3b				Fig. 3c				Fig. 3d
Black line		Red line		Black line		Red line		Black line		Red line
Wavelength (nm)	CD (mdeg)	Wavelength (nm)	CD (mdeg)	Wavelength (nm)	CD (mdeg)	Wavelength (nm)	CD (mdeg)	Wavelength (nm)	CD (mdeg)	Wavelength (nm)	CD (mdeg)
800	7.68958	800	20.7477	800	4.78357	800	5.00792	800	8.56653	800	6.05189
799	6.35546	799	20.7704	799	5.09188	799	6.37481	799	8.47893	799	6.05552
798	8.63255	798	20.7955	798	4.46657	798	5.64136	798	8.48123	798	6.08246
797	7.48882	797	20.8198	797	5.48949	797	5.66538	797	8.39393	797	6.0961
796	7.89539	796	20.8472	796	3.4556	796	6.37432	796	8.43693	796	6.11119
795	8.21475	795	20.8736	795	4.44384	795	5.68382	795	8.76427	795	6.11875
794	8.82516	794	20.9001	794	4.2785	794	5.37058	794	8.54133	794	6.1145
793	8.53359	793	20.9256	793	4.60576	793	6.18374	793	8.55747	793	6.08214
792	7.70087	792	20.9499	792	3.85302	792	5.86692	792	8.62683	792	6.09454
791	7.45928	791	20.9732	791	4.64742	791	5.91332	791	8.28757	791	6.1302
790	7.77377	790	20.9935	790	3.37501	790	6.06829	790	8.04237	790	6.17449
789	9.58002	789	21.0095	789	3.82444	789	6.8818	789	8.26813	789	6.22295
788	9.14899	788	21.0238	788	4.44067	788	5.9404	788	8.08053	788	6.27707
787	9.65872	787	21.0338	787	4.42749	787	6.55822	787	8.0006	787	6.30392
786	9.25129	786	21.042	786	5.06841	786	6.64193	786	8.14957	786	6.31227
785	10.0387	785	21.0467	785	4.4186	785	7.05017	785	8.2164	785	6.34235
784	9.32196	784	21.045	784	5.2575	784	7.20933	784	8.06113	784	6.36823
783	8.15292	783	21.0356	783	3.68609	783	6.88936	783	7.82803	783	6.37962
782	8.94998	782	21.0248	782	4.48421	782	6.63534	782	7.84913	782	6.36566
781	9.60107	781	21.0134	781	4.47657	781	6.37973	781	7.70237	781	6.3371
780	8.93451	780	20.9981	780	3.83154	780	6.44233	780	8.04413	780	6.29139
779	9.53113	779	20.981	779	4.04744	779	6.72292	779	7.80453	779	6.27085
778	9.46406	778	20.9572	778	4.67817	778	6.7839	778	7.94697	778	6.25241
777	9.40518	777	20.93	777	3.73719	777	7.89389	777	7.43053	777	6.24431
776	9.83735	776	20.9055	776	4.60819	776	6.66559	776	7.54637	776	6.23128
775	9.68257	775	20.8803	775	4.16496	775	6.83051	775	7.33587	775	6.19413
774	8.94182	774	20.8551	774	3.96108	774	6.49166	774	7.4419	774	6.14373
773	9.88799	773	20.8296	773	3.97441	773	7.0658	773	7.3389	773	6.09435
772	9.58217	772	20.8075	772	3.4934	772	7.18911	772	7.2705	772	6.05203
771	9.57832	771	20.7828	771	3.41487	771	6.71611	771	7.2773	771	6.0125
770	10.3313	770	20.7611	770	3.73453	770	6.4245	770	7.295	770	5.99978
769	10.4267	769	20.7392	769	3.18045	769	7.37201	769	7.16483	769	5.97869
768	9.39176	768	20.719	768	3.86701	768	6.98129	768	6.90007	768	5.95068
767	10.6787	767	20.7002	767	4.46798	767	6.40644	767	6.9299	767	5.91466
766	10.2167	766	20.6793	766	3.53869	766	7.29667	766	6.99163	766	5.89952
765	10.7028	765	20.6608	765	4.01675	765	7.51589	765	6.89007	765	5.85958
764	11.1668	764	20.6435	764	4.49049	764	7.22548	764	6.9174	764	5.82268
763	10.4533	763	20.6245	763	3.85757	763	8.32166	763	7.1678	763	5.80448
762	9.94621	762	20.6063	762	4.2223	762	8.3856	762	7.083	762	5.81218
761	10.4385	761	20.5874	761	4.1058	761	8.72772	761	6.6973	761	5.82665
760	11.2628	760	20.5674	760	3.93775	760	8.88333	760	6.9019	760	5.84539
759	11.3956	759	20.5488	759	4.645	759	8.74911	759	6.96147	759	5.85174
758	10.9397	758	20.5337	758	3.70452	758	8.84101	758	7.13617	758	5.83494
757	11.0266	757	20.5172	757	4.27565	757	8.51833	757	7.12207	757	5.80542
756	11.0455	756	20.4974	756	4.78705	756	9.10168	756	6.83717	756	5.76118
755	11.7974	755	20.4731	755	4.32966	755	8.92448	755	6.88027	755	5.70976
754	11.6088	754	20.4455	754	3.91403	754	9.37911	754	7.0464	754	5.64737
753	11.301	753	20.4179	753	4.25641	753	9.48823	753	7.11647	753	5.58407
752	13.1155	752	20.3888	752	4.82076	752	9.55028	752	7.21403	752	5.50055
751	11.6386	751	20.3545	751	4.60761	751	8.57305	751	7.29037	751	5.42397
750	12.306	750	20.3168	750	4.6773	750	8.90973	750	7.3844	750	5.37951
749	12.0633	749	20.2741	749	4.11176	749	8.90872	749	7.15053	749	5.34835
748	12.1119	748	20.2277	748	4.21137	748	8.71381	748	7.1645	748	5.33636
747	12.0595	747	20.1772	747	4.63551	747	9.04184	747	7.28337	747	5.34538
746	11.2158	746	20.1257	746	4.35047	746	9.15634	746	7.60307	746	5.35947
745	12.0526	745	20.0699	745	4.18595	745	9.23471	745	7.5018	745	5.35343
744	12.3004	744	20.0142	744	4.61587	744	8.38025	744	7.54487	744	5.37246
743	12.2035	743	19.9567	743	3.74632	743	9.30903	743	7.60857	743	5.39172
742	12.7373	742	19.8972	742	4.5442	742	8.63293	742	7.81053	742	5.39389
741	12.1664	741	19.8384	741	4.18761	741	9.37673	741	7.70673	741	5.37655
740	12.662	740	19.7765	740	4.36482	740	9.58172	740	7.70317	740	5.35697
739	12.3336	739	19.7159	739	4.88775	739	9.1971	739	7.99007	739	5.31281
738	13.0863	738	19.6553	738	4.59912	738	10.2777	738	8.03947	738	5.26269
737	12.401	737	19.5962	737	4.80314	737	9.96589	737	8.1498	737	5.21297
736	12.807	736	19.5366	736	4.55382	736	9.46304	736	8.4068	736	5.1627
735	13.2887	735	19.4764	735	4.23276	735	9.31713	735	8.469	735	5.10268
734	13.4822	734	19.414	734	4.72542	734	9.6223	734	8.5107	734	5.03532
733	13.2512	733	19.348	733	5.29703	733	9.8335	733	8.62183	733	4.97812
732	13.3664	732	19.279	732	4.46219	732	10.0421	732	8.6997	732	4.92859
731	13.3799	731	19.2059	731	4.54482	731	10.4991	731	8.72957	731	4.87101
730	13.765	730	19.133	730	4.73609	730	10.4481	730	9.02387	730	4.81986
729	13.4041	729	19.0579	729	4.84173	729	11.0743	729	9.11753	729	4.76934
728	13.6365	728	18.9814	728	4.9047	728	10.6322	728	9.29213	728	4.70938
727	13.6046	727	18.9012	727	4.22394	727	11.1327	727	9.24773	727	4.66539
726	13.4383	726	18.8187	726	4.87537	726	11.1738	726	9.6067	726	4.63403
725	13.892	725	18.7343	725	4.94453	725	11.3336	725	9.74877	725	4.59977
724	14.5341	724	18.6477	724	5.76851	724	11.1301	724	9.74377	724	4.56428
723	14.174	723	18.5576	723	5.15584	723	10.8474	723	9.97473	723	4.51999
722	14.4709	722	18.4647	722	5.12903	722	11.5346	722	10.1253	722	4.46898
721	14.2329	721	18.3667	721	5.23215	721	11.3628	721	10.2769	721	4.40135
720	14.4146	720	18.2658	720	5.5044	720	11.3393	720	10.2816	720	4.32612
719	14.1238	719	18.16	719	5.27242	719	11.4694	719	10.1949	719	4.24164
718	14.5187	718	18.0495	718	5.32992	718	11.7953	718	10.5206	718	4.15533
717	14.5209	717	17.9356	717	4.95061	717	11.7543	717	10.5425	717	4.05532
716	15.1651	716	17.8166	716	5.58488	716	11.9075	716	10.7472	716	3.97248
715	14.726	715	17.6978	715	5.3745	715	12.3981	715	10.925	715	3.87905
714	15.0667	714	17.5753	714	5.91877	714	12.6445	714	10.8567	714	3.79156
713	14.9593	713	17.4519	713	5.64714	713	13.1337	713	11.0767	713	3.71033
712	14.4417	712	17.3232	712	5.3567	712	13.3686	712	11.1998	712	3.63002
711	14.8565	711	17.1899	711	5.24332	711	13.6248	711	11.1013	711	3.53691
710	14.8517	710	17.0538	710	4.84172	710	13.611	710	11.1906	710	3.44286
709	14.9332	709	16.9149	709	5.71553	709	14.1823	709	11.316	709	3.3496
708	15.0722	708	16.7724	708	5.38218	708	13.739	708	11.4643	708	3.24999
707	15.0997	707	16.6267	707	5.33854	707	14.9012	707	11.4388	707	3.1336
706	15.5266	706	16.4817	706	5.56415	706	14.8688	706	11.5521	706	3.03723
705	15.6529	705	16.3341	705	5.5519	705	15.2712	705	11.7411	705	2.93664
704	15.5935	704	16.1846	704	5.80359	704	15.3226	704	11.455	704	2.83806
703	16.2196	703	16.0313	703	6.03588	703	15.2942	703	11.4029	703	2.75087
702	15.8723	702	15.8758	702	6.54092	702	16.3231	702	11.5566	702	2.68315
701	15.3123	701	15.7177	701	5.87772	701	16.1067	701	11.5568	701	2.58973
700	15.8778	700	15.5541	700	6.06545	700	17.0728	700	11.4071	700	2.50597
699	15.6918	699	15.3863	699	6.0921	699	17.7329	699	11.373	699	2.42374
698	15.6761	698	15.2164	698	6.17728	698	17.3477	698	11.415	698	2.32294
697	15.9156	697	15.0434	697	6.20768	697	18.5241	697	11.3015	697	2.22085
696	16.0221	696	14.8693	696	6.05076	696	18.5808	696	11.1992	696	2.11781
695	15.8247	695	14.6956	695	6.65636	695	18.9804	695	11.2476	695	1.99573
694	15.8298	694	14.5196	694	6.29073	694	19.9014	694	11.0715	694	1.85709
693	15.9947	693	14.3446	693	6.53008	693	20.1268	693	10.908	693	1.72465
692	16.3755	692	14.1695	692	6.96897	692	20.8695	692	10.6849	692	1.57789
691	15.7798	691	13.9989	691	6.35742	691	21.0538	691	10.6833	691	1.44004
690	16.1394	690	13.8278	690	6.53567	690	21.1163	690	10.3766	690	1.32124
689	16.0821	689	13.6579	689	6.24067	689	21.9319	689	10.4161	689	1.19866
688	15.6881	688	13.487	688	6.62834	688	22.9851	688	10.1539	688	1.05485
687	15.555	687	13.3185	687	6.44657	687	23.7492	687	9.97203	687	0.9234
686	16.0317	686	13.1552	686	7.08342	686	23.8846	686	9.7007	686	0.78182
685	16.0528	685	12.9959	685	6.72419	685	24.4666	685	9.40343	685	0.63881
684	15.859	684	12.8419	684	7.19596	684	25.0604	684	9.18323	684	0.49838
683	15.9152	683	12.6944	683	7.20908	683	25.2868	683	8.92067	683	0.38362
682	16.1968	682	12.5536	682	7.35589	682	26.0739	682	8.51007	682	0.23856
681	16.1767	681	12.4173	681	7.14518	681	26.4052	681	8.28203	681	0.09903
680	15.4875	680	12.2872	680	7.4677	680	27.2342	680	7.8896	680	-0.04463
679	16.0359	679	12.1632	679	7.82171	679	27.6348	679	7.46577	679	-0.18696
678	16.2033	678	12.047	678	8.11506	678	28.3443	678	7.1454	678	-0.33692
677	15.8422	677	11.9371	677	8.10206	677	28.8943	677	6.69793	677	-0.47389
676	15.78	676	11.8356	676	7.70744	676	29.4209	676	6.35877	676	-0.62242
675	15.7755	675	11.745	675	8.01615	675	29.6603	675	5.979	675	-0.77335
674	15.4563	674	11.6657	674	8.14924	674	29.9237	674	5.59403	674	-0.92805
673	15.8773	673	11.5953	673	8.86043	673	30.5441	673	4.94777	673	-1.07928
672	15.6769	672	11.5342	672	9.05021	672	31.0567	672	4.54847	672	-1.20151
671	14.5387	671	11.4842	671	8.20875	671	30.7226	671	4.27337	671	-1.32394
670	15.4521	670	11.4428	670	8.84827	670	31.7437	670	3.80253	670	-1.43766
669	15.0012	669	11.4142	669	9.29286	669	31.7949	669	3.3372	669	-1.54291
668	15.0503	668	11.3953	668	9.43176	668	31.9311	668	2.84764	668	-1.63129
667	15.1454	667	11.39	667	9.55044	667	32.2022	667	2.36978	667	-1.73196
666	14.2576	666	11.3966	666	9.17029	666	32.0375	666	1.78773	666	-1.82054
665	14.5441	665	11.4174	665	9.76106	665	32.69	665	1.11548	665	-1.90593
664	14.313	664	11.4544	664	9.96406	664	32.8932	664	0.62652	664	-1.99539
663	14.4974	663	11.5111	663	10.0114	663	32.4082	663	0.13151	663	-2.09919
662	14.0225	662	11.5908	662	10.1809	662	32.7759	662	-0.32175	662	-2.19368
661	13.5242	661	11.6933	661	10.6604	661	32.7604	661	-0.94658	661	-2.2897
660	13.1501	660	11.8211	660	10.052	660	32.2562	660	-1.39334	660	-2.38516
659	12.8655	659	11.9767	659	10.6684	659	31.2733	659	-1.94657	659	-2.47151
658	12.3747	658	12.1631	658	10.6348	658	31.1448	658	-2.5121	658	-2.55936
657	12.4713	657	12.3864	657	11.4455	657	30.9211	657	-3.25634	657	-2.65149
656	12.032	656	12.647	656	10.7925	656	30.3425	656	-3.54257	656	-2.72618
655	11.3434	655	12.949	655	11.3566	655	29.3817	655	-3.98313	655	-2.78027
654	11.6401	654	13.2983	654	11.9222	654	28.3702	654	-4.64103	654	-2.82748
653	11.0538	653	13.6962	653	11.9048	653	27.9826	653	-5.30583	653	-2.85916
652	10.4341	652	14.1521	652	12.4886	652	26.7055	652	-5.852	652	-2.87165
651	10.4857	651	14.6668	651	12.8686	651	26.1723	651	-6.29303	651	-2.88268
650	10.125	650	15.2438	650	12.7666	650	25.0958	650	-6.9959	650	-2.89081
649	9.93755	649	15.8881	649	13.8294	649	23.7502	649	-7.51437	649	-2.88483
648	8.83382	648	16.6101	648	13.5108	648	22.505	648	-7.993	648	-2.86355
647	8.9786	647	17.4168	647	13.9253	647	21.1182	647	-8.42913	647	-2.86698
646	8.39097	646	18.3144	646	14.1651	646	20.4163	646	-8.8566	646	-2.85427
645	7.94428	645	19.3074	645	14.6127	645	18.613	645	-9.3472	645	-2.83711
644	7.42899	644	20.4052	644	15.075	644	16.6137	644	-9.74363	644	-2.81996
643	6.8471	643	21.6177	643	15.698	643	14.2772	643	-10.2868	643	-2.79616
642	6.77057	642	22.9535	642	16.0655	642	13.101	642	-10.7974	642	-2.74487
641	5.69656	641	24.4269	641	16.2882	641	10.9912	641	-11.4619	641	-2.69817
640	5.7165	640	26.0496	640	17.0257	640	8.38421	640	-11.7615	640	-2.64756
639	4.83334	639	27.8342	639	17.7084	639	6.40969	639	-12.3897	639	-2.58114
638	4.83904	638	29.793	638	18.4472	638	4.12054	638	-12.7135	638	-2.51477
637	3.88015	637	31.9403	637	18.4288	637	1.60005	637	-13.3234	637	-2.43184
636	3.13249	636	34.2932	636	19.0553	636	-0.81337	636	-13.7463	636	-2.32942
635	2.71168	635	36.8736	635	19.5114	635	-3.5583	635	-14.0093	635	-2.20947
634	1.65571	634	39.6996	634	19.9805	634	-6.87687	634	-14.3117	634	-2.07611
633	1.3722	633	42.7871	633	20.1817	633	-9.89894	633	-14.7151	633	-1.91724
632	0.46304	632	46.16	632	20.6396	632	-12.2308	632	-15.1852	632	-1.73225
631	0.22104	631	49.8462	631	21.798	631	-15.595	631	-15.5563	631	-1.52791
630	-0.84293	630	53.8591	630	21.4762	630	-19.1656	630	-16.0794	630	-1.30618
629	-1.24666	629	58.2273	629	22.1651	629	-22.7781	629	-16.2174	629	-1.07357
628	-2.02424	628	62.975	628	22.722	628	-26.0063	628	-16.629	628	-0.82426
627	-2.86281	627	68.1129	627	23.076	627	-29.9385	627	-16.9359	627	-0.57463
626	-3.81554	626	73.645	626	23.7923	626	-34.6163	626	-17.2565	626	-0.29841
625	-4.27133	625	79.5757	625	24.6623	625	-39.2142	625	-17.4292	625	0.00882
624	-4.94464	624	85.8847	624	24.4899	624	-42.9771	624	-17.7678	624	0.35237
623	-6.16296	623	92.5253	623	25.3574	623	-48.2941	623	-17.9289	623	0.70698
622	-6.83878	622	99.4506	622	25.1669	622	-52.862	622	-18.3557	622	1.11145
621	-7.33147	621	106.579	621	25.7654	621	-58.381	621	-18.4768	621	1.56348
620	-8.13889	620	113.829	620	25.7065	620	-64.4955	620	-18.9112	620	2.06807
619	-9.31396	619	121.12	619	26.5456	619	-69.9396	619	-18.8521	619	2.63974
618	-9.63922	618	128.306	618	26.8346	618	-75.7981	618	-19.114	618	3.29081
617	-11.0605	617	135.176	617	27.0907	617	-82.4816	617	-19.2196	617	3.98532
616	-12.1113	616	141.587	616	27.1802	616	-90.4495	616	-19.6522	616	4.75971
615	-13.3832	615	147.335	615	27.4898	615	-97.9087	615	-19.6513	615	5.61933
614	-14.6155	614	152.378	614	27.1952	614	-105.891	614	-19.7571	614	6.58949
613	-15.1539	613	156.635	613	27.4965	613	-115.128	613	-19.8446	613	7.66948
612	-16.0564	612	159.867	612	28.152	612	-123.133	612	-19.8798	612	8.89797
611	-17.3095	611	162.069	611	28.1958	611	-131.915	611	-20.2331	611	10.2426
610	-18.2819	610	163.224	610	28.0466	610	-140.524	610	-20.07	610	11.7532
609	-19.6862	609	163.278	609	28.2482	609	-150.621	609	-20.4013	609	13.4123
608	-20.3391	608	162.228	608	28.1164	608	-159.751	608	-20.1985	608	15.2184
607	-21.5369	607	160.115	607	27.6388	607	-166.415	607	-20.3479	607	17.1592
606	-22.7025	606	156.967	606	28.636	606	-175.073	606	-20.4628	606	19.2749
605	-23.5073	605	152.919	605	27.9484	605	-180.68	605	-20.234	605	21.4731
604	-24.1489	604	148.039	604	28.1097	604	-183.805	604	-20.3196	604	23.737
603	-26.0926	603	142.459	603	27.4869	603	-183.662	603	-20.3964	603	25.9986
602	-27.175	602	136.264	602	27.7624	602	-179.453	602	-20.469	602	28.1435
601	-28.2407	601	129.57	601	27.1071	601	-171.873	601	-20.2858	601	29.9924
600	-29.2636	600	122.407	600	26.9737	600	-159.408	600	-20.2644	600	31.4364
599	-30.4644	599	114.823	599	27.0163	599	-143.568	599	-20.0864	599	32.2287
598	-31.6621	598	106.828	598	26.7409	598	-121.069	598	-20.1949	598	32.2164
597	-33.3458	597	98.4147	597	26.0086	597	-97.4858	597	-20.0468	597	31.2557
596	-33.4847	596	89.5764	596	25.6098	596	-75.473	596	-19.8206	596	29.3605
595	-34.4804	595	80.2661	595	25.1389	595	-55.2505	595	-19.6665	595	26.5568
594	-35.4583	594	70.3935	594	24.7593	594	-38.1075	594	-19.5079	594	23.0701
593	-37.0824	593	59.9812	593	24.3765	593	-24.758	593	-19.3415	593	19.1893
592	-37.4815	592	49.1787	592	23.6643	592	-16.7626	592	-19.3075	592	15.2103
591	-38.5844	591	38.0274	591	23.0867	591	-11.2887	591	-19.1449	591	11.4048
590	-39.8903	590	26.7596	590	21.7711	590	-5.43542	590	-18.8718	590	8.08734
589	-40.9541	589	15.3004	589	21.1829	589	-5.72886	589	-18.8411	589	5.42889
588	-41.8434	588	3.63562	588	21.2371	588	-5.21839	588	-18.5008	588	3.45733
587	-42.8797	587	-7.85127	587	20.417	587	-3.19092	587	-18.2656	587	2.20871
586	-43.5257	586	-19.1739	586	19.2212	586	-1.83604	586	-18.1398	586	1.62477
585	-44.0553	585	-30.3142	585	18.2803	585	-3.64706	585	-17.789	585	1.46554
584	-44.9769	584	-41.1303	584	17.1671	584	-2.93377	584	-17.4424	584	1.61961
583	-46.367	583	-51.5079	583	15.6825	583	-3.24353	583	-17.2377	583	1.9187
582	-46.299	582	-61.4096	582	15.1807	582	-3.31322	582	-16.8191	582	2.24154
581	-47.74	581	-70.7236	581	13.5531	581	-3.82822	581	-16.659	581	2.47011
580	-48.5572	580	-79.4977	580	12.661	580	-1.50007	580	-16.3455	580	2.64316
579	-48.6964	579	-87.7008	579	11.0095	579	-0.82813	579	-15.6928	579	2.67043
578	-49.5074	578	-95.4235	578	9.49631	578	0.11612	578	-15.6169	578	2.54018
577	-49.5334	577	-102.7	577	8.17995	577	1.74943	577	-15.1951	577	2.3009
576	-50.4115	576	-109.641	576	6.82504	576	3.01634	576	-14.8714	576	1.90388
575	-50.9375	575	-116.259	575	4.86746	575	5.518	575	-14.6891	575	1.38906
574	-51.0686	574	-122.606	574	3.69179	574	8.06195	574	-14.1278	574	0.80006
573	-50.6642	573	-128.657	573	1.5413	573	11.6476	573	-13.7259	573	0.20581
572	-51.6777	572	-134.392	572	-0.32555	572	14.6848	572	-13.5804	572	-0.42215
571	-51.7665	571	-139.75	571	-2.41812	571	18.0851	571	-13.1034	571	-1.00215
570	-52.0403	570	-144.604	570	-4.54831	570	21.1448	570	-12.8294	570	-1.53615
569	-51.5939	569	-148.801	569	-6.70817	569	23.2886	569	-12.1682	569	-1.99204
568	-51.6359	568	-152.252	568	-8.05053	568	24.4926	568	-11.8084	568	-2.34362
567	-51.4429	567	-154.911	567	-10.8537	567	25.713	567	-11.488	567	-2.61912
566	-51.4418	566	-156.701	566	-13.7199	566	26.0264	566	-11.1468	566	-2.77894
565	-50.6066	565	-157.681	565	-16.1865	565	25.9868	565	-10.5335	565	-2.85899
564	-50.3455	564	-157.753	564	-18.3499	564	24.8931	564	-10.2271	564	-2.88222
563	-49.9807	563	-156.845	563	-20.5701	563	23.8921	563	-9.8022	563	-2.86266
562	-49.1506	562	-155.136	562	-22.6612	562	22.349	562	-9.42017	562	-2.76777
561	-48.7785	561	-152.622	561	-25.5252	561	20.337	561	-9.01623	561	-2.64459
560	-47.7254	560	-149.348	560	-27.9285	560	18.8991	560	-8.42677	560	-2.50225
559	-47.1569	559	-145.428	559	-30.5103	559	15.5785	559	-8.27883	559	-2.34602
558	-46.0527	558	-141.004	558	-33.0548	558	14.6912	558	-7.8486	558	-2.15119
557	-45.9462	557	-136.19	557	-35.9396	557	12.1441	557	-7.44063	557	-1.92436
556	-44.2664	556	-131.162	556	-37.7386	556	10.2562	556	-6.88953	556	-1.68353
555	-43.5136	555	-126.035	555	-40.134	555	7.76513	555	-6.5699	555	-1.41929
554	-42.6528	554	-120.947	554	-42.2423	554	5.60273	554	-6.34357	554	-1.14542
553	-41.4971	553	-115.975	553	-44.138	553	3.79194	553	-5.81417	553	-0.88378
552	-40.6096	552	-111.187	552	-46.0473	552	2.697	552	-5.5198	552	-0.61255
551	-39.6401	551	-106.607	551	-48.7692	551	1.17224	551	-5.2449	551	-0.32361
550	-37.9892	550	-102.261	550	-50.061	550	-0.2173	550	-4.79437	550	-0.03742
549	-36.3845	549	-98.1383	549	-51.6631	549	-1.32104	549	-4.47517	549	0.25905
548	-35.9626	548	-94.2378	548	-52.4854	548	-1.98534	548	-3.96007	548	0.56221
547	-34.2889	547	-90.5404	547	-54.2133	547	-2.12009	547	-3.70647	547	0.87266
546	-32.1494	546	-87.0206	546	-54.467	546	-3.23066	546	-3.6578	546	1.18985
545	-30.6163	545	-83.6906	545	-55.3037	545	-3.58598	545	-3.09401	545	1.51964
544	-29.3689	544	-80.5429	544	-55.6507	544	-3.05542	544	-2.80156	544	1.86182
543	-27.9201	543	-77.5567	543	-55.4368	543	-3.2309	543	-2.63946	543	2.19013
542	-26.7121	542	-74.7296	542	-55.6694	542	-2.88103	542	-2.53283	542	2.49283
541	-25.0241	541	-72.0527	541	-56.3093	541	-2.82934	541	-2.12945	541	2.77203
540	-23.5895	540	-69.5053	540	-55.3327	540	-2.00739	540	-2.12488	540	3.03472
539	-22.2143	539	-67.0839	539	-55.3267	539	-1.91509	539	-1.7839	539	3.27583
538	-20.9385	538	-64.787	538	-54.5173	538	-1.17403	538	-1.54292	538	3.50459
537	-19.7792	537	-62.6017	537	-53.4273	537	-1.52383	537	-1.2762	537	3.70506
536	-18.0967	536	-60.5289	536	-52.3886	536	-0.12446	536	-1.14946	536	3.87173
535	-17.0258	535	-58.553	535	-51.12	535	0.70362	535	-0.97166	535	4.00627
534	-15.1725	534	-56.6668	534	-49.6204	534	0.39857	534	-0.79563	534	4.13373
533	-14.0794	533	-54.8611	533	-47.9233	533	1.6077	533	-0.72732	533	4.23795
532	-12.5419	532	-53.1337	532	-46.8446	532	1.98181	532	-0.43927	532	4.30506
531	-11.9796	531	-51.4776	531	-45.3646	531	2.53346	531	-0.32376	531	4.34206
530	-10.2628	530	-49.8833	530	-44.017	530	3.69158	530	-0.4406	530	4.35295
529	-8.64913	529	-48.3473	529	-41.2824	529	4.2646	529	-0.00279	529	4.29952
528	-8.25216	528	-46.8605	528	-39.5923	528	5.1948	528	0.03496	528	4.23955
527	-7.28996	527	-45.4271	527	-37.8178	527	4.98958	527	-0.08318	527	4.17904
526	-6.61574	526	-44.0368	526	-36.5659	526	6.3599	526	0.20316	526	4.09195
525	-5.60255	525	-42.6886	525	-34.1487	525	6.83712	525	0.27347	525	3.99554
524	-4.6075	524	-41.3783	524	-32.7964	524	7.38988	524	0.3288	524	3.91365
523	-3.57041	523	-40.1042	523	-30.3384	523	8.30782	523	0.39753	523	3.8096
522	-3.50851	522	-38.8591	522	-29.5612	522	7.91106	522	0.50907	522	3.70705
521	-2.07565	521	-37.6492	521	-27.3375	521	8.86071	521	0.42739	521	3.63118
520	-2.17093	520	-36.4678	520	-25.4365	520	8.71146	520	0.40246	520	3.56215
519	-1.10205	519	-35.3157	519	-23.9631	519	9.14376	519	0.57082	519	3.46493
518	-0.89251	518	-34.1908	518	-22.7095	518	9.38592	518	0.65065	518	3.37258
517	-0.74625	517	-33.0935	517	-21.3066	517	9.72502	517	0.48781	517	3.26977
516	0.06515	516	-32.0257	516	-20.0323	516	9.26642	516	0.82241	516	3.15255
515	0.45153	515	-30.9921	515	-18.4014	515	9.44854	515	0.83446	515	3.03199
514	0.29912	514	-29.993	514	-17.4699	514	9.43422	514	0.67875	514	2.92681
513	1.14504	513	-29.0245	513	-15.9472	513	9.18463	513	0.53817	513	2.82873
512	1.05941	512	-28.0839	512	-15.176	512	9.24975	512	0.85429	512	2.73874
511	0.63955	511	-27.1736	511	-13.6585	511	8.8404	511	0.76679	511	2.67016
510	1.11304	510	-26.292	510	-13.3278	510	8.93998	510	0.69397	510	2.60613
509	1.29186	509	-25.4404	509	-12.2112	509	8.25747	509	0.62823	509	2.5404
508	1.20871	508	-24.6207	508	-11.5192	508	8.38666	508	0.73749	508	2.48806
507	1.01769	507	-23.8286	507	-10.4559	507	7.61673	507	0.66415	507	2.44817
506	1.22405	506	-23.0649	506	-9.85919	506	7.73729	506	0.61927	506	2.39641
505	1.52939	505	-22.3316	505	-9.87037	505	7.46273	505	0.62588	505	2.33955
504	1.18398	504	-21.6288	504	-9.35317	504	6.6329	504	0.78345	504	2.30033
503	0.54647	503	-20.9587	503	-8.52966	503	7.03434	503	0.62558	503	2.23382
502	0.83653	502	-20.3174	502	-8.43558	502	6.24019	502	0.66546	502	2.15815
501	0.79706	501	-19.7041	501	-7.73606	501	6.4682	501	0.55789	501	2.1002
500	0.14719	500	-19.1165	500	-7.27128	500	6.40284	500	0.57568	500	2.04382
499	0.84593	499	-18.5559	499	-7.30053	499	5.76245	499	0.60253	499	1.9859
498	0.03703	498	-18.023	498	-7.1204	498	5.31078	498	0.30723	498	1.96484
497	-0.28048	497	-17.5192	497	-6.5734	497	4.758	497	0.30643	497	1.94327
496	-0.16077	496	-17.0439	496	-6.77545	496	4.66531	496	0.44288	496	1.9089
495	-0.26677	495	-16.5978	495	-6.14347	495	4.07781	495	0.4155	495	1.87918
494	-0.59951	494	-16.1771	494	-5.86677	494	3.7177	494	0.44536	494	1.84765
493	-0.76444	493	-15.783	493	-5.92347	493	3.39293	493	0.19403	493	1.79183
492	-0.1481	492	-15.4148	492	-5.58602	492	3.08164	492	0.21761	492	1.74143
491	-0.76374	491	-15.0706	491	-5.4358	491	3.19582	491	0.15479	491	1.70211
490	-1.00677	490	-14.7474	490	-5.64176	490	2.72899	490	0.15788	490	1.66615
489	-0.51186	489	-14.444	489	-5.38245	489	2.34665	489	0.04182	489	1.63717
488	-1.27578	488	-14.1592	488	-5.46671	488	2.51942	488	0.14939	488	1.60656
487	-1.37511	487	-13.8899	487	-5.60949	487	1.6548	487	0.1842	487	1.56812
486	-0.98788	486	-13.6344	486	-5.26744	486	1.62086	486	-0.10596	486	1.51495
485	-1.33276	485	-13.392	485	-4.88729	485	0.97465	485	0.12813	485	1.46566
484	-1.42365	484	-13.1626	484	-4.72728	484	0.66184	484	-0.02969	484	1.40969
483	-1.20879	483	-12.9443	483	-4.92884	483	0.68951	483	-0.04116	483	1.36108
482	-1.57479	482	-12.7374	482	-4.90261	482	0.28933	482	-0.21124	482	1.31434
481	-1.39227	481	-12.5416	481	-4.80142	481	-0.2091	481	0.04248	481	1.27887
480	-1.80115	480	-12.3545	480	-4.59301	480	0.41096	480	-0.0706	480	1.23662
479	-1.68176	479	-12.1722	479	-4.84982	479	-0.16647	479	-0.14101	479	1.20048
478	-1.64705	478	-11.9932	478	-4.74791	478	-0.12728	478	-0.09476	478	1.18152
477	-2.08031	477	-11.8183	477	-4.83933	477	-0.5299	477	-0.19752	477	1.18155
476	-2.04988	476	-11.6512	476	-4.76381	476	-0.51255	476	-0.14017	476	1.1877
475	-2.32117	475	-11.4907	475	-4.68956	475	-1.42795	475	-0.39248	475	1.2154
474	-1.99122	474	-11.3352	474	-4.48484	474	-1.56523	474	-0.2881	474	1.23814
473	-2.18726	473	-11.1851	473	-4.57058	473	-1.39791	473	-0.25897	473	1.23361
472	-2.19539	472	-11.0384	472	-5.01408	472	-1.83227	472	-0.39752	472	1.21551
471	-2.58209	471	-10.8933	471	-4.67712	471	-1.48553	471	-0.13614	471	1.19131
470	-2.61268	470	-10.7501	470	-4.6918	470	-1.94624	470	-0.43288	470	1.14933
469	-2.40565	469	-10.611	469	-4.22289	469	-1.95986	469	-0.23769	469	1.10626
468	-2.29317	468	-10.473	468	-4.12912	468	-2.11632	468	-0.29719	468	1.05656
467	-2.93847	467	-10.3351	467	-4.44073	467	-1.97018	467	-0.36316	467	1.00149
466	-2.38417	466	-10.1978	466	-4.23325	466	-2.50764	466	-0.38091	466	0.95754
465	-2.16595	465	-10.0619	465	-4.21836	465	-1.92126	465	-0.27985	465	0.91857
464	-2.37526	464	-9.92362	464	-4.43431	464	-2.35294	464	-0.30231	464	0.87893
463	-2.30166	463	-9.78372	463	-4.43551	463	-2.51711	463	-0.29809	463	0.85718
462	-2.93026	462	-9.64455	462	-4.63563	462	-2.64289	462	-0.25145	462	0.83186
461	-3.12925	461	-9.50688	461	-4.22626	461	-2.93605	461	-0.36939	461	0.79875
460	-2.51301	460	-9.37081	460	-4.35342	460	-2.9483	460	-0.27938	460	0.76376
459	-2.50562	459	-9.23461	459	-4.1054	459	-3.10436	459	-0.24126	459	0.73264
458	-2.05307	458	-9.10037	458	-3.22084	458	-3.15568	458	-0.37609	458	0.68889
457	-2.32018	457	-8.96568	457	-4.36978	457	-3.482	457	-0.30487	457	0.65352
456	-2.84351	456	-8.83045	456	-4.47698	456	-3.06679	456	-0.18796	456	0.62591
455	-2.76982	455	-8.69347	455	-4.47402	455	-3.91069	455	-0.32999	455	0.60891
454	-3.25306	454	-8.55893	454	-4.21046	454	-3.8571	454	-0.38535	454	0.60916
453	-2.6449	453	-8.42725	453	-3.82125	453	-4.25601	453	-0.43209	453	0.62173
452	-2.67729	452	-8.29679	452	-3.79014	452	-3.79398	452	-0.38278	452	0.64302
451	-2.84703	451	-8.16517	451	-4.22561	451	-4.06432	451	-0.42103	451	0.64756
450	-2.34195	450	-8.03514	450	-3.81891	450	-4.10594	450	-0.43558	450	0.63504
449	-2.8189	449	-7.90397	449	-4.34692	449	-4.1157	449	-0.53755	449	0.59577
448	-3.02751	448	-7.77412	448	-3.86741	448	-3.88371	448	-0.37806	448	0.54971
447	-2.98651	447	-7.64524	447	-4.07183	447	-4.34035	447	-0.30707	447	0.48471
446	-3.04865	446	-7.51817	446	-4.23078	446	-4.21243	446	-0.42519	446	0.41264
445	-2.8811	445	-7.39117	445	-3.74911	445	-3.99849	445	-0.21559	445	0.34101
444	-3.39131	444	-7.26384	444	-4.16554	444	-4.7734	444	-0.24648	444	0.27657
443	-3.01648	443	-7.13811	443	-4.64342	443	-4.19016	443	-0.22866	443	0.21627
442	-3.07309	442	-7.01502	442	-4.36054	442	-4.63943	442	-0.41613	442	0.16965
441	-3.13307	441	-6.89301	441	-3.99433	441	-4.66975	441	-0.34646	441	0.14151
440	-2.5308	440	-6.76985	440	-4.20943	440	-4.95729	440	-0.44245	440	0.13109
439	-3.23803	439	-6.64796	439	-4.324	439	-4.72388	439	-0.29096	439	0.12797
438	-3.03934	438	-6.52835	438	-4.28926	438	-5.09532	438	-0.27956	438	0.13899
437	-3.01297	437	-6.41126	437	-3.96903	437	-4.55954	437	-0.30249	437	0.13983
436	-2.76773	436	-6.29576	436	-3.75568	436	-4.64195	436	-0.2323	436	0.14036
435	-2.98943	435	-6.18328	435	-4.0361	435	-5.13888	435	-0.42614	435	0.13241
434	-2.98132	434	-6.07458	434	-4.09298	434	-5.11765	434	-0.28877	434	0.12212
433	-3.04547	433	-5.96411	433	-3.94212	433	-4.98677	433	-0.46941	433	0.09318
432	-3.26826	432	-5.85557	432	-4.31061	432	-5.05116	432	-0.21988	432	0.07644
431	-2.96364	431	-5.74646	431	-4.17946	431	-5.23226	431	-0.22288	431	0.0571
430	-3.13962	430	-5.64069	430	-4.46763	430	-4.97288	430	-0.21275	430	0.02351
429	-3.48882	429	-5.53567	429	-4.57889	429	-5.05652	429	0.06245	429	0.00769
428	-3.62387	428	-5.43113	428	-4.38498	428	-4.98188	428	-0.15296	428	0.01191
427	-2.77719	427	-5.32844	427	-4.28264	427	-5.27893	427	-0.16767	427	-0.00268
426	-2.59391	426	-5.22872	426	-3.96503	426	-5.03227	426	-0.18902	426	-0.01796
425	-2.99265	425	-5.12936	425	-4.02253	425	-5.26804	425	-0.35798	425	-0.03941
424	-2.73005	424	-5.03422	424	-4.54224	424	-5.06033	424	-0.15549	424	-0.07867
423	-3.1284	423	-4.93774	423	-4.27231	423	-5.00135	423	-0.04954	423	-0.13124
422	-2.98763	422	-4.84187	422	-4.22623	422	-5.45336	422	-0.29599	422	-0.18229
421	-3.20585	421	-4.74703	421	-4.22485	421	-5.34746	421	-0.17383	421	-0.25206
420	-3.19066	420	-4.65359	420	-4.66795	420	-5.10404	420	-0.06072	420	-0.31113
419	-2.94348	419	-4.56147	419	-4.72621	419	-5.03715	419	-0.2078	419	-0.36079
418	-3.10779	418	-4.47048	418	-4.22987	418	-5.22625	418	-0.17904	418	-0.40502
417	-3.28001	417	-4.37885	417	-4.84855	417	-5.10228	417	-0.06189	417	-0.42541
416	-2.86584	416	-4.28739	416	-4.49476	416	-5.13187	416	-0.04644	416	-0.42614
415	-3.35261	415	-4.19874	415	-4.75723	415	-5.37967	415	0.09719	415	-0.43324
414	-3.05999	414	-4.11274	414	-3.94	414	-5.29627	414	-0.06958	414	-0.43996
413	-3.29943	413	-4.0283	413	-4.96711	413	-5.01586	413	-0.0724	413	-0.44197
412	-3.50067	412	-3.94411	412	-4.62518	412	-5.04772	412	-0.02726	412	-0.44562
411	-3.18079	411	-3.86055	411	-4.23343	411	-5.43168	411	-0.21041	411	-0.45863
410	-3.23967	410	-3.77586	410	-4.55794	410	-5.07547	410	0.18575	410	-0.45861
409	-3.02671	409	-3.69054	409	-4.45162	409	-5.44606	409	-0.15953	409	-0.49051
408	-2.8477	408	-3.60718	408	-4.62062	408	-5.05492	408	-0.06695	408	-0.52718
407	-3.17353	407	-3.52303	407	-4.48143	407	-5.45019	407	0.16791	407	-0.55886
406	-2.97927	406	-3.44379	406	-4.0016	406	-5.4435	406	0.03839	406	-0.58877
405	-3.25043	405	-3.36408	405	-4.22751	405	-5.21082	405	0.01656	405	-0.61986
404	-2.47626	404	-3.28716	404	-3.88659	404	-5.12066	404	0.08783	404	-0.6168
403	-3.47291	403	-3.21197	403	-4.54917	403	-5.24146	403	0.07182	403	-0.6188
402	-3.55887	402	-3.14068	402	-4.72467	402	-4.98387	402	0.33875	402	-0.6518
401	-3.27402	401	-3.07014	401	-4.56022	401	-5.15737	401	0.1797	401	-0.67505
400	-2.88506	400	-3.002	400	-4.6683	400	-4.52164	400	0.17575	400	-0.69804

## Sheet: Fig. 3f
Wavelength (nm)	g_ext	Wavelength (nm)	g_PL
640	0.00578	640	-0.01148
639.5	0.00568	639.5	-0.01143
639	0.00558	639	-0.01142
638.5	0.00552	638.5	-0.01138
638	0.00551	638	-0.01132
637.5	0.00553	637.5	-0.01124
637	0.0055	637	-0.01112
636.5	0.00537	636.5	-0.011
636	0.00527	636	-0.01089
635.5	0.00533	635.5	-0.01082
635	0.00542	635	-0.01076
634.5	0.00536	634.5	-0.01074
634	0.00513	634	-0.0107
633.5	0.00484	633.5	-0.01074
633	0.00471	633	-0.0108
632.5	0.0049	632.5	-0.01085
632	0.00507	632	-0.01096
631.5	0.00488	631.5	-0.01114
631	0.0046	631	-0.01137
630.5	0.00448	630.5	-0.0116
630	0.00445	630	-0.01182
629.5	0.00438	629.5	-0.01202
629	0.00427	629	-0.01221
628.5	0.00416	628.5	-0.01239
628	0.00402	628	-0.01254
627.5	0.00386	627.5	-0.01269
627	0.00371	627	-0.01279
626.5	0.00362	626.5	-0.01281
626	0.00353	626	-0.01285
625.5	0.00341	625.5	-0.01291
625	0.00329	625	-0.01298
624.5	0.00321	624.5	-0.01306
624	0.0031	624	-0.01314
623.5	0.00292	623.5	-0.01321
623	0.00273	623	-0.01327
622.5	0.00257	622.5	-0.01333
622	0.00241	622	-0.01334
621.5	0.00224	621.5	-0.01343
621	0.00206	621	-0.01348
620.5	0.00186	620.5	-0.01351
620	0.00168	620	-0.01353
619.5	0.00156	619.5	-0.01355
619	0.00142	619	-0.01353
618.5	0.00121	618.5	-0.01345
618	0.000995466	618	-0.01338
617.5	0.00083636	617.5	-0.0133
617	0.000685566	617	-0.01326
616.5	0.000486399	616.5	-0.01324
616	0.000248828	616	-0.01321
615.5	-5.86106e-06	615.5	-0.0132
615	-0.000248453	615	-0.0132
614.5	-0.000453474	614.5	-0.01312
614	-0.000659386	614	-0.01307
613.5	-0.000909338	613.5	-0.01304
613	-0.00117	613	-0.01305
612.5	-0.00141	612.5	-0.01302
612	-0.00164	612	-0.01297
611.5	-0.00189	611.5	-0.0129
611	-0.00215	611	-0.01281
610.5	-0.0024	610.5	-0.01271
610	-0.00265	610	-0.01259
609.5	-0.00294	609.5	-0.01245
609	-0.00323	609	-0.0123
608.5	-0.00352	608.5	-0.0121
608	-0.00379	608	-0.01188
607.5	-0.00405	607.5	-0.01168
607	-0.00434	607	-0.01143
606.5	-0.00466	606.5	-0.01116
606	-0.00501	606	-0.01084
605.5	-0.00536	605.5	-0.0105
605	-0.00566	605	-0.01016
604.5	-0.00592	604.5	-0.0098
604	-0.00619	604	-0.00942
603.5	-0.00651	603.5	-0.00903
603	-0.00686	603	-0.00862
602.5	-0.00719	602.5	-0.00817
602	-0.00748	602	-0.00771
601.5	-0.00772	601.5	-0.00726
601	-0.00795	601	-0.00683
600.5	-0.0082	600.5	-0.00637
600	-0.00842	600	-0.00589
599.5	-0.0086	599.5	-0.00543
599	-0.00873	599	-0.00497
598.5	-0.00884	598.5	-0.00447
598	-0.0089	598	-0.00399
597.5	-0.00889	597.5	-0.00351
597	-0.00881	597	-0.00303
596.5	-0.00863	596.5	-0.00253
596	-0.00839	596	-0.00204
595.5	-0.00811	595.5	-0.00156
595	-0.00772	595	-0.00108
594.5	-0.00721	594.5	-0.000568661
594	-0.00663	594	-8.58286e-05
593.5	-0.00603	593.5	0.000374262
593	-0.00539	593	0.000854786
592.5	-0.00471	592.5	0.00132
592	-0.00401	592	0.00177
591.5	-0.00331	591.5	0.00222
591	-0.00265	591	0.00267
590.5	-0.00205	590.5	0.00314
590	-0.00153	590	0.00356
589.5	-0.00108	589.5	0.00394
589	-0.000725944	589	0.00435
588.5	-0.000462303	588.5	0.00473
588	-0.000246828	588	0.00507
587.5	-4.03146e-05	587.5	0.00539
587	0.00013292	587	0.00571
586.5	0.00024766	586.5	0.00593
586	0.000341248	586	0.00613
585.5	0.000457716	585.5	0.00623
585	0.000604598	585	0.00655
584.5	0.000777547	584.5	0.00641
584	0.000959725	584	0.0064
583.5	0.00114	583.5	0.00639
583	0.00135	583	0.00638
582.5	0.0016	582.5	0.00626
582	0.00187	582	0.0061
581.5	0.00211	581.5	0.00592
581	0.00236	581	0.00574
580.5	0.00264	580.5	0.00553
580	0.00295	580	0.00529
579.5	0.00325	579.5	0.00507
579	0.00352	579	0.00484
578.5	0.00375	578.5	0.00451
578	0.00397	578	0.00421
577.5	0.00421	577.5	0.00392
577	0.00443	577	0.00357
576.5	0.00461	576.5	0.00321
576	0.00476	576	0.00283
575.5	0.00491	575.5	0.00246
575	0.00504	575	0.00212
574.5	0.00511	574.5	0.00176
574	0.00515	574	0.00141
573.5	0.0052	573.5	0.00108
573	0.00524	573	0.00076615
572.5	0.00523	572.5	0.000416286
572	0.00521	572	0.000134668
571.5	0.00521	571.5	-0.000159623
571	0.00519	571	-0.000457777
570.5	0.00516	570.5	-0.000729452
570	0.00511	570	-0.00106
569.5	0.00504
569	0.00495
568.5	0.00485
568	0.00477
567.5	0.00472
567	0.00467
566.5	0.00456
566	0.00445
565.5	0.00438
565	0.00431
564.5	0.00422
564	0.0041
563.5	0.00398
563	0.00389
562.5	0.00382
562	0.00375
561.5	0.00364
561	0.00351
560.5	0.00339
560	0.00329
559.5	0.00324
559	0.00318
558.5	0.00305
558	0.00292
557.5	0.00283
557	0.00277
556.5	0.00269
556	0.00261
555.5	0.0025
555	0.0024
554.5	0.00233
554	0.00224
553.5	0.00213
553	0.00202
552.5	0.00195
552	0.00188
551.5	0.00177
551	0.00167
550.5	0.00163
550	0.00158
549.5	0.00147
549	0.00134
548.5	0.00124
548	0.00116
547.5	0.00108
547	0.00101
546.5	0.000975766
546	0.000921784
545.5	0.000812933
545	0.000711822
544.5	0.00067653
544	0.000648707
543.5	0.000570061
543	0.000497031
542.5	0.000485359
542	0.000465302
541.5	0.000369534
541	0.000266909
540.5	0.000227048
540	0.000203634

## Sheet: Fig. 3g
Wavelength (nm)	g_ext	Wavelength (nm)	g_PL
700	0.01284	700	0.00233
699	0.01242	699.5	0.00226
698	0.01236	699	0.00216
697	0.01205	698.5	0.00206
696	0.01176	698	0.00195
695	0.01149	697.5	0.00193
694	0.01103	697	0.00196
693	0.01121	696.5	0.00204
692	0.01099	696	0.00212
691	0.01052	695.5	0.00218
690	0.01041	695	0.00226
689	0.01	694.5	0.00235
688	0.00948	694	0.00249
687	0.00932	693.5	0.00265
686	0.00929	693	0.00278
685	0.00886	692.5	0.00291
684	0.00855	692	0.00299
683	0.00837	691.5	0.00306
682	0.00789	691	0.00317
681	0.00758	690.5	0.00334
680	0.0073	690	0.00347
679	0.00694	689.5	0.00357
678	0.00665	689	0.00371
677	0.00618	688.5	0.00389
676	0.00583	688	0.0041
675	0.00544	687.5	0.00425
674	0.00505	687	0.00434
673	0.00455	686.5	0.0044
672	0.00414	686	0.00445
671	0.00369	685.5	0.00455
670	0.00319	685	0.00464
669	0.00271	684.5	0.00473
668	0.00211	684	0.00483
667	0.00164	683.5	0.00494
666	0.000922131	683	0.00512
665	0.000393665	682.5	0.00531
664	-0.000169697	682	0.00548
663	-0.000976633	681.5	0.00566
662	-0.00157	681	0.00581
661	-0.00235	680.5	0.00601
660	-0.0032	680	0.00625
659	-0.00391	679.5	0.00649
658	-0.00495	679	0.00668
657	-0.00579	678.5	0.00684
656	-0.0065	678	0.00697
655	-0.00736	677.5	0.0071
654	-0.0086	677	0.00728
653	-0.00952	676.5	0.00746
652	-0.01072	676	0.00759
651	-0.01179	675.5	0.00764
650	-0.01245	675	0.00768
649	-0.01373	674.5	0.00772
648	-0.01528	674	0.00777
647	-0.01604	673.5	0.00785
646	-0.01704	673	0.00792
645	-0.01862	672.5	0.00799
644	-0.01976	672	0.0081
643	-0.02127	671.5	0.00816
642	-0.02293	671	0.00821
641	-0.0243	670.5	0.00825
640	-0.02568	670	0.00828
639	-0.02718	669.5	0.00832
638	-0.02866	669	0.00841
637	-0.02998	668.5	0.00849
636	-0.03175	668	0.00859
635	-0.03332	667.5	0.00868
634	-0.03484	667	0.00878
633	-0.03674	666.5	0.0089
632	-0.03853	666	0.00898
631	-0.03985	665.5	0.00908
630	-0.04202	665	0.00923
629	-0.04307	664.5	0.00934
628	-0.04429	664	0.00943
627	-0.04611	663.5	0.00956
626	-0.04749	663	0.00974
625	-0.04795	662.5	0.00992
624	-0.04994	662	0.01013
623	-0.05082	661.5	0.01033
622	-0.05158	661	0.01055
621	-0.05409	660.5	0.01077
620	-0.05553	660	0.011
619	-0.05544	659.5	0.0112
618	-0.05681	659	0.01141
617	-0.0573	658.5	0.0116
616	-0.05775	658	0.01177
615	-0.05925	657.5	0.01196
614	-0.06008	657	0.01212
613	-0.05991	656.5	0.01224
612	-0.05888	656	0.0124
611	-0.06027	655.5	0.01255
610	-0.0598	655	0.01269
609	-0.05906	654.5	0.01282
608	-0.05786	654	0.01292
607	-0.05731	653.5	0.01308
606	-0.05657	653	0.01327
605	-0.05524	652.5	0.01344
604	-0.05405	652	0.01364
603	-0.05222	651.5	0.01383
602	-0.04951	651	0.01402
601	-0.04711	650.5	0.0142
600	-0.04444	650	0.0144
599	-0.04142	649.5	0.01456
598	-0.03789	649	0.01471
597	-0.03408	648.5	0.01484
596	-0.03029	648	0.01495
595	-0.02676	647.5	0.01505
594	-0.02268	647	0.01513
593	-0.01924	646.5	0.01521
592	-0.01635	646	0.0153
591	-0.01344	645.5	0.01546
590	-0.011	645	0.01561
589	-0.00901	644.5	0.01577
588	-0.00722	644	0.01595
587	-0.00566	643.5	0.01612
586	-0.00442	643	0.01628
585	-0.00351	642.5	0.01644
584	-0.00323	642	0.01663
583	-0.00349	641.5	0.01687
582	-0.00399	641	0.0171
581	-0.0046	640.5	0.01731
580	-0.00519	640	0.01749
579	-0.00587	639.5	0.01767
578	-0.00656	639	0.01783
577	-0.00723	638.5	0.01801
576	-0.00812	638	0.01821
575	-0.00884	637.5	0.0184
574	-0.00964	637	0.01857
573	-0.01053	636.5	0.01873
572	-0.01128	636	0.01894
571	-0.01205	635.5	0.01912
570	-0.01288	635	0.0193
569	-0.01356	634.5	0.01946
568	-0.01427	634	0.01962
567	-0.01497	633.5	0.0198
566	-0.01541	633	0.01991
565	-0.01602	632.5	0.02004
564	-0.01643	632	0.02018
563	-0.0167	631.5	0.02028
562	-0.01698	631	0.02035
561	-0.01724	630.5	0.02047
560	-0.01728	630	0.02056
559	-0.0173	629.5	0.02063
558	-0.01741	629	0.0207
557	-0.01715	628.5	0.02079
556	-0.01699	628	0.02089
555	-0.01696	627.5	0.021
554	-0.01639	627	0.02112
553	-0.01598	626.5	0.0213
552	-0.01568	626	0.02145
551	-0.01526	625.5	0.02154
550	-0.0146	625	0.02164
549	-0.01391	624.5	0.02175
548	-0.01341	624	0.02186
547	-0.01268	623.5	0.02196
546	-0.01197	623	0.02207
545	-0.0113	622.5	0.02218
544	-0.01065	622	0.02229
543	-0.00985	621.5	0.02241
542	-0.00938	621	0.02251
541	-0.00868	620.5	0.02259
540	-0.00801	620	0.02271
539	-0.00755	619.5	0.02278
538	-0.00687	619	0.02285
537	-0.00627	618.5	0.02292
536	-0.0058	618	0.02297
535	-0.00531	617.5	0.02304
534	-0.00477	617	0.02308
533	-0.00436	616.5	0.02309
532	-0.00394	616	0.02312
531	-0.00358	615.5	0.02314
530	-0.00305	615	0.02313
529	-0.00278	614.5	0.02311
528	-0.00248	614	0.02309
527	-0.00219	613.5	0.02304
526	-0.00187	613	0.02303
525	-0.00164	612.5	0.02302
524	-0.00143	612	0.023
523	-0.00115	611.5	0.02297
522	-0.00102	611	0.02292
521	-0.000820798	610.5	0.02289
520	-0.000713497	610	0.02285
519	-0.000470203	609.5	0.02281
518	-0.000414125	609	0.0228
517	-0.000268246	608.5	0.02277
516	-0.000150545	608	0.02272
515	-9.30157e-05	607.5	0.02266
514	-7.90007e-06	607	0.0226
513	6.8829e-05	606.5	0.02254
512	6.70886e-05	606	0.02249
511	7.89779e-05	605.5	0.02244
510	0.000150461	605	0.0224
509	0.000152291	604.5	0.02236
508	0.000146774	604	0.02233
507	0.000100654	603.5	0.02227
506	0.000173174	603	0.02221
505	9.636e-05	602.5	0.02215
504	1.06344e-05	602	0.02207
503	-9.5441e-05	601.5	0.02199
502	-8.60497e-05	601	0.0219
501	-0.000160961	600.5	0.02182
500	-0.000289125	600	0.02173
		599.5	0.02164
		599	0.02154
		598.5	0.02146
		598	0.02137
		597.5	0.0213
		597	0.02122
		596.5	0.02112
		596	0.02104
		595.5	0.02097
		595	0.02092
		594.5	0.02087
		594	0.02083
		593.5	0.02077
		593	0.0207
		592.5	0.02065
		592	0.02056
		591.5	0.0205
		591	0.0204
		590.5	0.02035
		590	0.02028
		589.5	0.02022
		589	0.02017
		588.5	0.02009
		588	0.02002
		587.5	0.01993
		587	0.01985
		586.5	0.01976
		586	0.01967
		585.5	0.01957
		585	0.01946
		584.5	0.01935
		584	0.01924
		583.5	0.01909
		583	0.01896
		582.5	0.01878
		582	0.0186
		581.5	0.01845
		581	0.01827
		580.5	0.0181
		580	0.01791
		579.5	0.01768
		579	0.01747
		578.5	0.01726
		578	0.01706
		577.5	0.01678
		577	0.0165
		576.5	0.01625
		576	0.01601
		575.5	0.01579
		575	0.01554
		574.5	0.01532
		574	0.0151
		573.5	0.01491
		573	0.01467
		572.5	0.01447
		572	0.01426
		571.5	0.01401
		571	0.01377
		570.5	0.01358
		570	0.0133
		569.5	0.01296
		569	0.01266
		568.5	0.01229
		568	0.01186
		567.5	0.01146
		567	0.01105
		566.5	0.0106
		566	0.01006
		565.5	0.00945
		565	0.00889
		564.5	0.00835
		564	0.00775
		563.5	0.00706
		563	0.00635
		562.5	0.00561
		562	0.00484
		561.5	0.0041
		561	0.0033
		560.5	0.00247
		560	0.00164

## Sheet: Fig. 4b
Top			Bottom
	D-NP	L-NP	D-OLED-1		L-OLED-1		Ref-OLED
Wavelength (nm)	g_ext	g_ext	Wavelength (nm)	g_EL	Wavelength (nm)	g_EL	Wavelength (nm)	g_EL
700	-0.00159	0.00132	550.156	0.04213	550.156	-0.20956	550.156	0.00813
699	-0.00162	0.00132	550.579	0.06612	550.579	-0.21328	550.579	0.00741
698	-0.00164	0.00134	551.002	0.08793	551.002	-0.2175	551.002	0.00664
697	-0.00166	0.00133	551.425	0.10807	551.425	-0.22187	551.425	0.00587
696	-0.0017	0.00134	551.848	0.12686	551.848	-0.22608	551.848	0.00511
695	-0.00168	0.00132	552.271	0.14217	552.271	-0.23043	552.271	0.00432
694	-0.0017	0.00131	552.694	0.16268	552.694	-0.23516	552.694	0.00351
693	-0.00174	0.00135	553.116	0.1809	553.116	-0.23968	553.116	0.00274
692	-0.00173	0.00134	553.539	0.19813	553.539	-0.24409	553.539	0.00205
691	-0.00176	0.00132	553.962	0.21177	553.962	-0.24864	553.962	0.00134
690	-0.00177	0.00132	554.385	0.22493	554.385	-0.25324	554.385	0.000733
689	-0.00178	0.00132	554.808	0.23691	554.808	-0.25779	554.808	-9.51e-06
688	-0.00181	0.00131	555.231	0.24743	555.231	-0.26228	555.231	-0.0008
687	-0.00181	0.00131	555.653	0.25417	555.653	-0.26667	555.653	-0.0015
686	-0.00182	0.00131	556.076	0.25979	556.076	-0.27078	556.076	-0.00215
685	-0.00186	0.00129	556.499	0.26563	556.499	-0.27487	556.499	-0.00275
684	-0.00186	0.0013	556.922	0.27012	556.922	-0.27862	556.922	-0.00341
683	-0.00184	0.00129	557.345	0.27492	557.345	-0.28214	557.345	-0.00401
682	-0.0019	0.00128	557.767	0.27473	557.767	-0.2856	557.767	-0.00445
681	-0.00189	0.00126	558.19	0.27213	558.19	-0.28889	558.19	-0.00488
680	-0.00189	0.00125	558.613	0.27638	558.613	-0.29198	558.613	-0.00524
679	-0.00192	0.00124	559.036	0.28042	559.036	-0.29482	559.036	-0.00559
678	-0.00193	0.00122	559.458	0.28413	559.458	-0.29714	559.458	-0.00588
677	-0.00192	0.00122	559.881	0.29012	559.881	-0.29917	559.881	-0.00617
676	-0.00196	0.00121	560.304	0.29678	560.304	-0.30092	560.304	-0.00642
675	-0.00196	0.00119	560.726	0.30355	560.726	-0.30225	560.726	-0.00665
674	-0.00193	0.00118	561.149	0.30855	561.149	-0.30321	561.149	-0.00688
673	-0.00196	0.00118	561.572	0.31397	561.572	-0.3039	561.572	-0.00702
672	-0.00196	0.00114	561.995	0.31891	561.995	-0.30477	561.995	-0.00712
671	-0.00196	0.00113	562.417	0.32035	562.417	-0.30559	562.417	-0.00722
670	-0.00195	0.00111	562.84	0.32228	562.84	-0.30632	562.84	-0.00727
669	-0.00198	0.00108	563.263	0.32481	563.263	-0.30663	563.263	-0.00733
668	-0.00196	0.00106	563.685	0.32866	563.685	-0.30685	563.685	-0.00734
667	-0.00196	0.00103	564.108	0.33278	564.108	-0.30686	564.108	-0.00735
666	-0.00197	0.00102	564.53	0.33679	564.53	-0.30676	564.53	-0.00731
665	-0.00196	0.000994916	564.953	0.3415	564.953	-0.30634	564.953	-0.00724
664	-0.00195	0.000949595	565.376	0.34571	565.376	-0.30586	565.376	-0.00713
663	-0.00193	0.000929765	565.798	0.34659	565.798	-0.3055	565.798	-0.00695
662	-0.00192	0.000894796	566.221	0.34719	566.221	-0.30471	566.221	-0.00677
661	-0.00189	0.000861607	566.643	0.34746	566.643	-0.30371	566.643	-0.00655
660	-0.00189	0.000824927	567.066	0.34795	567.066	-0.30255	567.066	-0.00626
659	-0.00187	0.0007809	567.489	0.34583	567.489	-0.30126	567.489	-0.00607
658	-0.00182	0.000755891	567.911	0.34321	567.911	-0.2998	567.911	-0.00579
657	-0.0018	0.000712541	568.334	0.34052	568.334	-0.29828	568.334	-0.00552
656	-0.00177	0.000660722	568.756	0.33839	568.756	-0.29649	568.756	-0.00521
655	-0.00174	0.00061196	569.179	0.33613	569.179	-0.29443	569.179	-0.00488
654	-0.0017	0.00057211	569.601	0.33271	569.601	-0.2921	569.601	-0.00456
653	-0.00164	0.000518434	570.024	0.32913	570.024	-0.28968	570.024	-0.00425
652	-0.00161	0.000473109	570.446	0.32531	570.446	-0.28668	570.446	-0.0039
651	-0.00157	0.000419754	570.869	0.32149	570.869	-0.28343	570.869	-0.0036
650	-0.00151	0.000357537	571.291	0.31809	571.291	-0.27993	571.291	-0.00334
649	-0.00146	0.000303458	571.714	0.31456	571.714	-0.27614	571.714	-0.00305
648	-0.0014	0.000246217	572.136	0.31155	572.136	-0.27207	572.136	-0.00282
647	-0.00134	0.000182589	572.559	0.30866	572.559	-0.26763	572.559	-0.0026
646	-0.00129	0.000116899	572.981	0.30546	572.981	-0.26281	572.981	-0.00231
645	-0.0012	5.0382e-05	573.404	0.30242	573.404	-0.25788	573.404	-0.00206
644	-0.00113	-1.7149e-05	573.826	0.29879	573.826	-0.25268	573.826	-0.00186
643	-0.00108	-8.8242e-05	574.249	0.29218	574.249	-0.24725	574.249	-0.00162
642	-0.000994908	-0.000160048	574.671	0.28517	574.671	-0.2417	574.671	-0.00138
641	-0.000905525	-0.000234485	575.093	0.27794	575.093	-0.23583	575.093	-0.00116
640	-0.000823831	-0.000310139	575.516	0.27056	575.516	-0.22979	575.516	-0.000969
639	-0.000750514	-0.000388269	575.938	0.26409	575.938	-0.2238	575.938	-0.000807
638	-0.000646416	-0.000476159	576.361	0.25637	576.361	-0.21755	576.361	-0.000721
637	-0.00055798	-0.000551576	576.783	0.2485	576.783	-0.21098	576.783	-0.00062
636	-0.000467103	-0.000630866	577.205	0.24052	577.205	-0.20427	577.205	-0.000582
635	-0.000362062	-0.000729158	577.628	0.23243	577.628	-0.19731	577.628	-0.000543
634	-0.00025961	-0.000819175	578.05	0.22409	578.05	-0.19024	578.05	-0.000526
633	-0.000156831	-0.000908306	578.472	0.21516	578.472	-0.18295	578.472	-0.000493
632	-4.95858e-05	-0.000996803	578.895	0.20603	578.895	-0.17578	578.895	-0.000495
631	6.0023e-05	-0.0011	579.317	0.19688	579.317	-0.16854	579.317	-0.000564
630	0.000173785	-0.0012	579.739	0.18758	579.739	-0.16115	579.739	-0.000641
629	0.000285919	-0.00127	580.162	0.17834	580.162	-0.15369	580.162	-0.000684
628	0.000406975	-0.00139	580.584	0.16904	580.584	-0.14617	580.584	-0.000707
627	0.000525171	-0.00149	581.006	0.15967	581.006	-0.13868	581.006	-0.000784
626	0.000652455	-0.0016	581.428	0.15021	581.428	-0.13118	581.428	-0.000863
625	0.000766548	-0.00169	581.851	0.14051	581.851	-0.12371	581.851	-0.000914
624	0.000908874	-0.00181	582.273	0.1309	582.273	-0.11614	582.273	-0.00095
623	0.00104	-0.00191	582.695	0.12132	582.695	-0.10851	582.695	-0.00102
622	0.00117	-0.00202	583.118	0.11179	583.118	-0.10108	583.118	-0.0011
621	0.00128	-0.00214	583.54	0.10238	583.54	-0.09369	583.54	-0.00118
620	0.00144	-0.00226	583.962	0.09316	583.962	-0.0864	583.962	-0.00123
619	0.00158	-0.00235	584.384	0.08403	584.384	-0.07914	584.384	-0.00128
618	0.00171	-0.0025	584.806	0.07511	584.806	-0.07197	584.806	-0.00134
617	0.00185	-0.00259	585.229	0.06604	585.229	-0.06472	585.229	-0.00141
616	0.00198	-0.00267	585.651	0.05716	585.651	-0.05743	585.651	-0.00151
615	0.00211	-0.00282	586.073	0.0484	586.073	-0.05029	586.073	-0.00158
614	0.00228	-0.00295	586.495	0.03965	586.495	-0.04334	586.495	-0.00166
613	0.00245	-0.003	586.917	0.0312	586.917	-0.03643	586.917	-0.00172
612	0.00256	-0.00309	587.339	0.02299	587.339	-0.02952	587.339	-0.00175
611	0.00268	-0.00328	587.762	0.01484	587.762	-0.02272	587.762	-0.00178
610	0.00285	-0.00336	588.184	0.00689	588.184	-0.01607	588.184	-0.0018
609	0.003	-0.00346	588.606	-0.000911	588.606	-0.00965	588.606	-0.00184
608	0.00313	-0.00356	589.028	-0.00855	589.028	-0.00345	589.028	-0.00188
607	0.0033	-0.00362	589.45	-0.01614	589.45	0.00264	589.45	-0.00192
606	0.00341	-0.00371	589.872	-0.02349	589.872	0.00854	589.872	-0.00196
605	0.00355	-0.00386	590.294	-0.03063	590.294	0.01434	590.294	-0.00199
604	0.0037	-0.00399	590.716	-0.03756	590.716	0.01997	590.716	-0.00201
603	0.00386	-0.0041	591.138	-0.04418	591.138	0.0255	591.138	-0.00203
602	0.00395	-0.00416	591.561	-0.05072	591.561	0.03093	591.561	-0.00203
601	0.00412	-0.0043	591.983	-0.057	591.983	0.03619	591.983	-0.00196
600	0.00422	-0.00433	592.405	-0.06312	592.405	0.04128	592.405	-0.00191
599	0.00443	-0.00441	592.827	-0.06895	592.827	0.04634	592.827	-0.00186
598	0.00451	-0.00456	593.249	-0.07462	593.249	0.0513	593.249	-0.0018
597	0.00467	-0.00462	593.671	-0.08005	593.671	0.0561	593.671	-0.00172
596	0.00479	-0.00463	594.093	-0.08519	594.093	0.06084	594.093	-0.00162
595	0.00484	-0.00482	594.515	-0.09022	594.515	0.06549	594.515	-0.00148
594	0.00495	-0.00478	594.937	-0.09496	594.937	0.06996	594.937	-0.00132
593	0.0051	-0.00486	595.359	-0.09954	595.359	0.07433	595.359	-0.00115
592	0.00527	-0.00499	595.781	-0.10387	595.781	0.07851	595.781	-0.000976
591	0.0053	-0.00503	596.203	-0.10789	596.203	0.08253	596.203	-0.000807
590	0.00533	-0.00512	596.625	-0.11172	596.625	0.08639	596.625	-0.000625
589	0.00553	-0.0051	597.047	-0.11529	597.047	0.09017	597.047	-0.000461
588	0.00555	-0.00513	597.469	-0.11861	597.469	0.09388	597.469	-0.000268
587	0.00558	-0.00525	597.89	-0.12173	597.89	0.09743	597.89	-7.43e-05
586	0.0057	-0.00525	598.312	-0.12463	598.312	0.10084	598.312	9.22e-05
585	0.00563	-0.00522	598.734	-0.12741	598.734	0.10406	598.734	0.000236
584	0.00573	-0.00532	599.156	-0.12997	599.156	0.10712	599.156	0.000391
583	0.00586	-0.00531	599.578	-0.13232	599.578	0.10999	599.578	0.00056
582	0.00581	-0.00521	600	-0.13453	600	0.11274	600	0.000751
581	0.00588	-0.0053	600.422	-0.13654	600.422	0.11535	600.422	0.000969
580	0.00597	-0.00528	600.844	-0.13839	600.844	0.11776	600.844	0.00119
579	0.00586	-0.00531	601.266	-0.14006	601.266	0.11998	601.266	0.00139
578	0.00599	-0.00531	601.687	-0.14153	601.687	0.12211	601.687	0.00159
577	0.00598	-0.0052	602.109	-0.14284	602.109	0.12406	602.109	0.00181
576	0.00587	-0.00529	602.531	-0.14402	602.531	0.12581	602.531	0.00205
575	0.00589	-0.00525	602.953	-0.14507	602.953	0.12745	602.953	0.00227
574	0.00591	-0.00519	603.375	-0.146	603.375	0.12896	603.375	0.0025
573	0.00587	-0.00522	603.797	-0.14679	603.797	0.13028	603.797	0.00274
572	0.00581	-0.00519	604.218	-0.14744	604.218	0.13146	604.218	0.00298
571	0.00568	-0.00515	604.64	-0.14799	604.64	0.13252	604.64	0.00324
570	0.00579	-0.00506	605.062	-0.14841	605.062	0.13341	605.062	0.0035
569	0.0057	-0.00502	605.484	-0.14867	605.484	0.13413	605.484	0.00377
568	0.00555	-0.00495	605.905	-0.14883	605.905	0.13475	605.905	0.00401
567	0.00553	-0.0049	606.327	-0.14894	606.327	0.13527	606.327	0.00426
566	0.00551	-0.00484	606.749	-0.14893	606.749	0.13564	606.749	0.00452
565	0.00535	-0.00486	607.171	-0.14885	607.171	0.13591	607.171	0.00477
564	0.00524	-0.00472	607.592	-0.14871	607.592	0.13611	607.592	0.00501
563	0.00525	-0.00466	608.014	-0.1485	608.014	0.13625	608.014	0.00527
562	0.00508	-0.00457	608.436	-0.14828	608.436	0.13636	608.436	0.00553
561	0.00507	-0.00444	608.858	-0.148	608.858	0.13635	608.858	0.00578
560	0.00497	-0.00439	609.279	-0.14769	609.279	0.13626	609.279	0.00604
559	0.00479	-0.00434	609.701	-0.14728	609.701	0.13613	609.701	0.0063
558	0.00469	-0.00422	610.123	-0.14687	610.123	0.13599	610.123	0.00656
557	0.0046	-0.00412	610.544	-0.14642	610.544	0.13579	610.544	0.00683
556	0.00443	-0.00404	610.966	-0.14593	610.966	0.13555	610.966	0.00709
555	0.00436	-0.00399	611.387	-0.14539	611.387	0.13533	611.387	0.00736
554	0.00418	-0.00386	611.809	-0.14486	611.809	0.13503	611.809	0.00762
553	0.00411	-0.00375	612.231	-0.14433	612.231	0.1347	612.231	0.00788
552	0.004	-0.0037	612.652	-0.14381	612.652	0.13433	612.652	0.00813
551	0.00393	-0.00361	613.074	-0.14332	613.074	0.13392	613.074	0.00837
550	0.00374	-0.00351	613.496	-0.14282	613.496	0.13348	613.496	0.0086
			613.917	-0.14233	613.917	0.13305	613.917	0.00882
			614.339	-0.14182	614.339	0.13262	614.339	0.00904
			614.76	-0.14132	614.76	0.13214	614.76	0.00926
			615.182	-0.1408	615.182	0.13164	615.182	0.00945
			615.603	-0.14027	615.603	0.13108	615.603	0.00964
			616.025	-0.13972	616.025	0.1305	616.025	0.0098
			616.446	-0.13917	616.446	0.12988	616.446	0.00997
			616.868	-0.13861	616.868	0.12922	616.868	0.01012
			617.289	-0.13804	617.289	0.12852	617.289	0.01025
			617.711	-0.13754	617.711	0.12779	617.711	0.01036
			618.132	-0.13703	618.132	0.12703	618.132	0.01049
			618.554	-0.13652	618.554	0.12621	618.554	0.01059
			618.975	-0.13603	618.975	0.12535	618.975	0.01068
			619.397	-0.13556	619.397	0.12447	619.397	0.01076
			619.818	-0.1351	619.818	0.12358	619.818	0.01082
			620.24	-0.1346	620.24	0.12268	620.24	0.01086
			620.661	-0.13411	620.661	0.12174	620.661	0.0109
			621.083	-0.13362	621.083	0.12077	621.083	0.01091
			621.504	-0.13307	621.504	0.11975	621.504	0.01091
			621.925	-0.13252	621.925	0.11868	621.925	0.0109
			622.347	-0.132	622.347	0.1176	622.347	0.0109
			622.768	-0.13153	622.768	0.11652	622.768	0.01089
			623.19	-0.13111	623.19	0.11543	623.19	0.01086
			623.611	-0.13065	623.611	0.11437	623.611	0.01081
			624.032	-0.13017	624.032	0.11335	624.032	0.01073
			624.454	-0.12972	624.454	0.11231	624.454	0.01064
			624.875	-0.12925	624.875	0.11129	624.875	0.01056
			625.296	-0.12878	625.296	0.11025	625.296	0.01048
			625.718	-0.12827	625.718	0.10922	625.718	0.01039
			626.139	-0.12776	626.139	0.10819	626.139	0.01028
			626.56	-0.12725	626.56	0.10717	626.56	0.01014
			626.982	-0.12673	626.982	0.10619	626.982	0.00999
			627.403	-0.1262	627.403	0.10521	627.403	0.00983
			627.824	-0.12565	627.824	0.10423	627.824	0.00967
			628.245	-0.12507	628.245	0.10325	628.245	0.00952
			628.667	-0.12448	628.667	0.10228	628.667	0.00934
			629.088	-0.1239	629.088	0.10134	629.088	0.00917
			629.509	-0.12331	629.509	0.1004	629.509	0.009
			629.93	-0.12273	629.93	0.09948	629.93	0.0088
			630.352	-0.12215	630.352	0.09858	630.352	0.00861
			630.773	-0.12156	630.773	0.09772	630.773	0.00838
			631.194	-0.12097	631.194	0.09688	631.194	0.00815
			631.615	-0.12033	631.615	0.09606	631.615	0.0079
			632.036	-0.11971	632.036	0.09525	632.036	0.00764
			632.458	-0.11906	632.458	0.09452	632.458	0.00739
			632.879	-0.1184	632.879	0.09378	632.879	0.00716
			633.3	-0.11772	633.3	0.09305	633.3	0.00692
			633.721	-0.11703	633.721	0.0923	633.721	0.00669
			634.142	-0.11635	634.142	0.09154	634.142	0.00645
			634.563	-0.11568	634.563	0.09079	634.563	0.00619
			634.984	-0.11496	634.984	0.09005	634.984	0.00593
			635.405	-0.11429	635.405	0.08927	635.405	0.00568
			635.827	-0.11362	635.827	0.08848	635.827	0.00543
			636.248	-0.11296	636.248	0.08771	636.248	0.00519
			636.669	-0.11232	636.669	0.08691	636.669	0.00495
			637.09	-0.11165	637.09	0.08612	637.09	0.00471
			637.511	-0.11097	637.511	0.08528	637.511	0.00445
			637.932	-0.11026	637.932	0.0844	637.932	0.0042
			638.353	-0.10958	638.353	0.0835	638.353	0.00396
			638.774	-0.10894	638.774	0.08255	638.774	0.00373
			639.195	-0.1083	639.195	0.08157	639.195	0.00349
			639.616	-0.10769	639.616	0.08055	639.616	0.00325
			640.037	-0.10712	640.037	0.07951	640.037	0.00303
			640.458	-0.10657	640.458	0.07842	640.458	0.00281
			640.879	-0.10604	640.879	0.07728	640.879	0.00261
			641.3	-0.10549	641.3	0.07608	641.3	0.00242
			641.721	-0.10494	641.721	0.07479	641.721	0.00224
			642.142	-0.10436	642.142	0.07344	642.142	0.00207
			642.563	-0.10375	642.563	0.07206	642.563	0.00192
			642.984	-0.10315	642.984	0.07068	642.984	0.00178
			643.405	-0.10256	643.405	0.06928	643.405	0.00165
			643.826	-0.10196	643.826	0.06787	643.826	0.00153
			644.246	-0.10142	644.246	0.06635	644.246	0.00144
			644.667	-0.10084	644.667	0.06477	644.667	0.00136
			645.088	-0.1003	645.088	0.06316	645.088	0.00128
			645.509	-0.09973	645.509	0.06151	645.509	0.00121
			645.93	-0.09911	645.93	0.0598	645.93	0.00115
			646.351	-0.09848	646.351	0.05805	646.351	0.00111
			646.772	-0.09787	646.772	0.05628	646.772	0.00108
			647.192	-0.09725	647.192	0.05446	647.192	0.00107
			647.613	-0.09664	647.613	0.05261	647.613	0.00106
			648.034	-0.09604	648.034	0.05079	648.034	0.00106
			648.455	-0.09544	648.455	0.04895	648.455	0.0011
			648.876	-0.09482	648.876	0.04709	648.876	0.00116
			649.297	-0.09422	649.297	0.04524	649.297	0.00123
			649.717	-0.09361	649.717	0.04341	649.717	0.00133
			650.138	-0.09301	650.138	0.04155	650.138	0.00146
			650.559	-0.0924	650.559	0.03966	650.559	0.00159
			650.98	-0.09178	650.98	0.03776	650.98	0.00173
			651.4	-0.09112	651.4	0.03583	651.4	0.00188
			651.821	-0.09046	651.821	0.03387	651.821	0.00205
			652.242	-0.08985	652.242	0.0319	652.242	0.00221
			652.662	-0.08922	652.662	0.02988	652.662	0.00236
			653.083	-0.08862	653.083	0.02788	653.083	0.0025
			653.504	-0.08806	653.504	0.0259	653.504	0.00264
			653.925	-0.08754	653.925	0.02387	653.925	0.00275
			654.345	-0.08701	654.345	0.02183	654.345	0.00285
			654.766	-0.08643	654.766	0.0198	654.766	0.00296
			655.187	-0.08583	655.187	0.0178	655.187	0.00307
			655.607	-0.08524	655.607	0.01579	655.607	0.00316
			656.028	-0.08463	656.028	0.01378	656.028	0.00328
			656.448	-0.08399	656.448	0.01172	656.448	0.00339
			656.869	-0.08341	656.869	0.00963	656.869	0.00351
			657.29	-0.08277	657.29	0.00757	657.29	0.00362
			657.71	-0.08213	657.71	0.00551	657.71	0.00376
			658.131	-0.08146	658.131	0.00349	658.131	0.00388
			658.551	-0.08084	658.551	0.00147	658.551	0.00401
			658.972	-0.08021	658.972	-0.000539	658.972	0.00413
			659.392	-0.07961	659.392	-0.00253	659.392	0.00421
			659.813	-0.07902	659.813	-0.0045	659.813	0.00431
			660.234	-0.07835	660.234	-0.00646	660.234	0.00439
			660.654	-0.07768	660.654	-0.00843	660.654	0.00444
			661.075	-0.07703	661.075	-0.01037	661.075	0.00449
			661.495	-0.07637	661.495	-0.01229	661.495	0.00454
			661.916	-0.0757	661.916	-0.01419	661.916	0.00458
			662.336	-0.07502	662.336	-0.01609	662.336	0.00462
			662.756	-0.07437	662.756	-0.01798	662.756	0.00466
			663.177	-0.07364	663.177	-0.01982	663.177	0.0047
			663.597	-0.07291	663.597	-0.02163	663.597	0.00473
			664.018	-0.07223	664.018	-0.02337	664.018	0.00474
			664.438	-0.07152	664.438	-0.02506	664.438	0.00476
			664.859	-0.07074	664.859	-0.02668	664.859	0.00474
			665.279	-0.06992	665.279	-0.02825	665.279	0.00471
			665.7	-0.06901	665.7	-0.02974	665.7	0.00467
			666.12	-0.06813	666.12	-0.03118	666.12	0.00466
			666.54	-0.06725	666.54	-0.03262	666.54	0.00466
			666.961	-0.06632	666.961	-0.034	666.961	0.00466
			667.381	-0.06542	667.381	-0.03538	667.381	0.00463
			667.801	-0.0645	667.801	-0.03669	667.801	0.00461
			668.222	-0.0636	668.222	-0.038	668.222	0.00458
			668.642	-0.06268	668.642	-0.03924	668.642	0.00456
			669.062	-0.06174	669.062	-0.04041	669.062	0.00455
			669.483	-0.06081	669.483	-0.04155	669.483	0.00455
			669.903	-0.05987	669.903	-0.04264	669.903	0.00452
			670.323	-0.05894	670.323	-0.04367	670.323	0.00449
			670.744	-0.05805	670.744	-0.04465	670.744	0.00444
			671.164	-0.0572	671.164	-0.04556	671.164	0.0044
			671.584	-0.05633	671.584	-0.04646	671.584	0.00435
			672.004	-0.05552	672.004	-0.0473	672.004	0.00427
			672.425	-0.05472	672.425	-0.0481	672.425	0.00422
			672.845	-0.0539	672.845	-0.04886	672.845	0.00415
			673.265	-0.05308	673.265	-0.04958	673.265	0.00414
			673.685	-0.05223	673.685	-0.05029	673.685	0.0041
			674.105	-0.05144	674.105	-0.05096	674.105	0.00409
			674.526	-0.05062	674.526	-0.0516	674.526	0.0041
			674.946	-0.04986	674.946	-0.05226	674.946	0.00409
			675.366	-0.04908	675.366	-0.05286	675.366	0.00407
			675.786	-0.04834	675.786	-0.05342	675.786	0.00404
			676.206	-0.04761	676.206	-0.05392	676.206	0.00404
			676.626	-0.04689	676.626	-0.05435	676.626	0.00403
			677.047	-0.04616	677.047	-0.05474	677.047	0.00404
			677.467	-0.04543	677.467	-0.0551	677.467	0.00407
			677.887	-0.0447	677.887	-0.05537	677.887	0.00408
			678.307	-0.04401	678.307	-0.05561	678.307	0.00409
			678.727	-0.0433	678.727	-0.05585	678.727	0.00411
			679.147	-0.04262	679.147	-0.05604	679.147	0.00412
			679.567	-0.04195	679.567	-0.05623	679.567	0.00415
			679.987	-0.04131	679.987	-0.05635	679.987	0.0042
			680.407	-0.04076	680.407	-0.05645	680.407	0.00425
			680.827	-0.04017	680.827	-0.05654	680.827	0.0043
			681.247	-0.0396	681.247	-0.0566	681.247	0.00436
			681.667	-0.03901	681.667	-0.05663	681.667	0.00442
			682.087	-0.0384	682.087	-0.05669	682.087	0.00453
			682.507	-0.03778	682.507	-0.05674	682.507	0.00463
			682.927	-0.03714	682.927	-0.05682	682.927	0.00475
			683.347	-0.03646	683.347	-0.05691	683.347	0.00488
			683.767	-0.0358	683.767	-0.05698	683.767	0.00502
			684.187	-0.03515	684.187	-0.05701	684.187	0.00518
			684.607	-0.03453	684.607	-0.05701	684.607	0.00538
			685.027	-0.03394	685.027	-0.057	685.027	0.00556
			685.447	-0.03336	685.447	-0.05703	685.447	0.00577
			685.867	-0.03277	685.867	-0.05711	685.867	0.00601
			686.287	-0.03222	686.287	-0.05723	686.287	0.00625
			686.707	-0.03163	686.707	-0.05731	686.707	0.00649
			687.127	-0.03109	687.127	-0.05736	687.127	0.00672
			687.547	-0.03053	687.547	-0.0574	687.547	0.00697
			687.966	-0.03003	687.966	-0.05744	687.966	0.00723
			688.386	-0.02956	688.386	-0.05747	688.386	0.0075
			688.806	-0.02912	688.806	-0.05751	688.806	0.00775
			689.226	-0.02868	689.226	-0.05755	689.226	0.00802
			689.646	-0.02824	689.646	-0.05764	689.646	0.00829
			690.066	-0.02781	690.066	-0.05777	690.066	0.00858
			690.485	-0.02738	690.485	-0.05797	690.485	0.00888
			690.905	-0.02698	690.905	-0.0582	690.905	0.00917
			691.325	-0.02666	691.325	-0.05843	691.325	0.00944
			691.745	-0.02635	691.745	-0.05869	691.745	0.00973
			692.165	-0.02604	692.165	-0.05899	692.165	0.00999
			692.584	-0.02577	692.584	-0.05931	692.584	0.01023
			693.004	-0.02552	693.004	-0.05967	693.004	0.01045
			693.424	-0.02533	693.424	-0.06004	693.424	0.01067
			693.844	-0.02519	693.844	-0.06043	693.844	0.01086
			694.263	-0.02511	694.263	-0.06079	694.263	0.01104
			694.683	-0.02506	694.683	-0.06116	694.683	0.01122
			695.103	-0.02505	695.103	-0.06152	695.103	0.0114
			695.522	-0.02503	695.522	-0.06191	695.522	0.01159
			695.942	-0.025	695.942	-0.06232	695.942	0.01177
			696.362	-0.02494	696.362	-0.06273	696.362	0.01196
			696.781	-0.0249	696.781	-0.06312	696.781	0.01213
			697.201	-0.02492	697.201	-0.06352	697.201	0.01229
			697.621	-0.02496	697.621	-0.06395	697.621	0.01243
			698.04	-0.025	698.04	-0.06439	698.04	0.01257
			698.46	-0.02507	698.46	-0.06482	698.46	0.01266
			698.879	-0.02516	698.879	-0.06521	698.879	0.01274
			699.299	-0.02518	699.299	-0.06558	699.299	0.0128
			699.719	-0.02528	699.719	-0.06594	699.719	0.01283
			700.138	-0.02542	700.138	-0.0663	700.138	0.01282

## Sheet: Fig. 4c
Top			Bottom
	LCP	RCP		LCP	RCP
Wavelength (nm)	EL	EL	Wavelength (nm)	EL	EL
550.156	22	32	550.156	38	38
550.579	41	36	550.579	35	47
551.002	42	36	551.002	42	40
551.425	29	42	551.425	50	47
551.848	40	31	551.848	35	59
552.271	38	45	552.271	44	46
552.694	46	40	552.694	31	48
553.116	42	28	553.116	43	59
553.539	36	35	553.539	51	65
553.962	47	38	553.962	50	49
554.385	53	44	554.385	48	43
554.808	59	58	554.808	43	69
555.231	51	46	555.231	54	78
555.653	46	50	555.653	62	93
556.076	60	38	556.076	43	60
556.499	59	40	556.499	51	76
556.922	54	54	556.922	75	75
557.345	60	48	557.345	79	86
557.767	84	63	557.767	65	99
558.19	83	66	558.19	63	91
558.613	81	61	558.613	88	93
559.036	89	65	559.036	66	100
559.458	103	83	559.458	72	111
559.881	101	77	559.881	90	102
560.304	101	71	560.304	102	136
560.726	103	72	560.726	73	118
561.149	112	84	561.149	105	130
561.572	119	87	561.572	106	135
561.995	150	108	561.995	98	162
562.417	164	99	562.417	110	158
562.84	140	114	562.84	124	154
563.263	152	133	563.263	136	167
563.685	175	114	563.685	115	175
564.108	192	130	564.108	153	198
564.53	181	138	564.53	158	206
564.953	213	144	564.953	179	222
565.376	198	150	565.376	186	219
565.798	230	134	565.798	149	263
566.221	222	164	566.221	191	279
566.643	251	165	566.643	195	271
567.066	260	189	567.066	198	271
567.489	275	193	567.489	220	303
567.911	298	210	567.911	238	343
568.334	328	230	568.334	250	334
568.756	308	218	568.756	234	367
569.179	339	233	569.179	248	376
569.601	347	242	569.601	299	428
570.024	371	260	570.024	302	469
570.446	409	290	570.446	337	497
570.869	432	273	570.869	337	511
571.291	463	320	571.291	385	569
571.714	470	322	571.714	405	595
572.136	476	332	572.136	437	617
572.559	488	341	572.559	491	709
572.981	514	351	572.981	520	752
573.404	495	368	573.404	559	801
573.826	549	387	573.826	596	878
574.249	539	394	574.249	685	950
574.671	560	400	574.671	731	1011
575.093	558	417	575.093	758	1056
575.516	594	431	575.516	850	1110
575.938	590	470	575.938	916	1179
576.361	622	444	576.361	1019	1228
576.783	631	478	576.783	1102	1307
577.205	625	503	577.205	1205	1344
577.628	638	445	577.628	1203	1408
578.05	629	508	578.05	1302	1517
578.472	662	532	578.472	1402	1579
578.895	693	529	578.895	1445	1622
579.317	659	546	579.317	1557	1683
579.739	612	571	579.739	1589	1710
580.162	668	548	580.162	1602	1706
580.584	673	571	580.584	1650	1758
581.006	686	581	581.006	1684	1822
581.428	655	603	581.428	1754	1901
581.851	663	592	581.851	1753	1912
582.273	671	616	582.273	1831	1938
582.695	694	623	582.695	1849	1908
583.118	741	654	583.118	1900	2013
583.54	693	639	583.54	1939	1960
583.962	691	619	583.962	1997	2006
584.384	707	651	584.384	2011	1985
584.806	681	676	584.806	1979	2084
585.229	701	695	585.229	2024	2077
585.651	711	686	585.651	2050	2075
586.073	696	702	586.073	2049	2124
586.495	691	726	586.495	2148	2119
586.917	704	742	586.917	2121	2162
587.339	754	726	587.339	2131	2169
587.762	736	742	587.762	2184	2111
588.184	733	739	588.184	2159	2135
588.606	739	737	588.606	2152	2155
589.028	734	785	589.028	2182	2208
589.45	739	770	589.45	2152	2173
589.872	721	744	589.872	2244	2251
590.294	745	798	590.294	2221	2259
590.716	762	810	590.716	2274	2319
591.138	760	784	591.138	2253	2237
591.561	745	839	591.561	2352	2302
591.983	795	809	591.983	2309	2232
592.405	758	863	592.405	2288	2340
592.827	752	837	592.827	2275	2223
593.249	735	785	593.249	2311	2311
593.671	723	844	593.671	2344	2329
594.093	767	829	594.093	2375	2256
594.515	718	852	594.515	2376	2296
594.937	732	816	594.937	2348	2240
595.359	711	823	595.359	2404	2236
595.781	745	874	595.781	2396	2231
596.203	755	846	596.203	2418	2278
596.625	703	841	596.625	2322	2272
597.047	719	806	597.047	2416	2245
597.469	686	833	597.469	2350	2255
597.89	698	856	597.89	2344	2262
598.312	732	800	598.312	2399	2178
598.734	719	783	598.734	2348	2184
599.156	706	788	599.156	2340	2170
599.578	706	808	599.578	2318	2105
600	650	771	600	2406	2061
600.422	679	746	600.422	2422	2087
600.844	673	763	600.844	2323	1982
601.266	628	781	601.266	2233	1957
601.687	642	722	601.687	2309	1989
602.109	651	720	602.109	2200	1890
602.531	651	742	602.531	2132	1810
602.953	652	742	602.953	2112	1803
603.375	622	706	603.375	2084	1749
603.797	604	703	603.797	2003	1652
604.218	636	714	604.218	1920	1606
604.64	600	709	604.64	1923	1609
605.062	620	703	605.062	1826	1584
605.484	590	714	605.484	1764	1503
605.905	595	707	605.905	1722	1456
606.327	583	697	606.327	1672	1377
606.749	628	701	606.749	1582	1364
607.171	629	710	607.171	1547	1332
607.592	597	688	607.592	1522	1275
608.014	620	642	608.014	1514	1278
608.436	612	674	608.436	1475	1235
608.858	607	675	608.858	1417	1177
609.279	591	697	609.279	1368	1231
609.701	614	689	609.701	1250	1130
610.123	608	724	610.123	1322	1138
610.544	563	667	610.544	1284	1158
610.966	574	702	610.966	1268	1158
611.387	588	640	611.387	1292	1071
611.809	542	638	611.809	1211	1058
612.231	580	654	612.231	1208	1048
612.652	596	635	612.652	1191	1055
613.074	552	653	613.074	1181	1033
613.496	586	633	613.496	1123	1039
613.917	552	644	613.917	1176	1070
614.339	589	666	614.339	1142	1015
614.76	559	640	614.76	1161	1003
615.182	542	652	615.182	1099	985
615.603	577	656	615.603	1138	999
616.025	543	655	616.025	1118	974
616.446	552	633	616.446	1083	985
616.868	553	637	616.868	1115	978
617.289	585	608	617.289	1072	1001
617.711	556	665	617.711	1076	962
618.132	544	628	618.132	1058	910
618.554	541	600	618.554	1099	962
618.975	545	588	618.975	1069	975
619.397	563	614	619.397	1063	941
619.818	497	650	619.818	1019	921
620.24	544	614	620.24	1043	928
620.661	522	591	620.661	1045	927
621.083	485	633	621.083	1066	903
621.504	541	618	621.504	1068	896
621.925	557	611	621.925	1007	903
622.347	540	598	622.347	1015	936
622.768	538	572	622.768	1034	934
623.19	524	627	623.19	1006	973
623.611	510	573	623.611	1021	917
624.032	513	571	624.032	1021	912
624.454	532	611	624.454	1002	914
624.875	502	605	624.875	1019	886
625.296	494	594	625.296	994	894
625.718	533	600	625.718	1004	906
626.139	505	585	626.139	986	890
626.56	521	571	626.56	946	921
626.982	518	579	626.982	983	835
627.403	506	581	627.403	954	857
627.824	485	575	627.824	969	847
628.245	526	577	628.245	937	858
628.667	531	584	628.667	939	859
629.088	498	565	629.088	940	824
629.509	497	569	629.509	913	848
629.93	488	548	629.93	960	875
630.352	492	564	630.352	909	884
630.773	502	552	630.773	904	796
631.194	454	528	631.194	895	830
631.615	515	569	631.615	912	817
632.036	467	523	632.036	855	864
632.458	476	555	632.458	868	821
632.879	480	554	632.879	885	790
633.3	473	538	633.3	878	801
633.721	460	507	633.721	880	806
634.142	448	511	634.142	850	783
634.563	435	510	634.563	883	798
634.984	477	503	634.984	860	764
635.405	446	480	635.405	854	788
635.827	448	506	635.827	828	781
636.248	460	489	636.248	854	775
636.669	417	488	636.669	841	760
637.09	422	483	637.09	858	758
637.511	426	475	637.511	832	732
637.932	446	486	637.932	788	708
638.353	437	473	638.353	815	694
638.774	401	465	638.774	840	748
639.195	425	464	639.195	806	732
639.616	417	439	639.616	781	717
640.037	400	450	640.037	766	679
640.458	385	428	640.458	813	700
640.879	394	446	640.879	766	700
641.3	379	422	641.3	774	658
641.721	391	450	641.721	729	695
642.142	394	456	642.142	717	688
642.563	382	427	642.563	699	694
642.984	389	422	642.984	700	666
643.405	376	397	643.405	681	660
643.826	387	408	643.826	709	615
644.246	367	424	644.246	689	634
644.667	378	389	644.667	662	653
645.088	343	392	645.088	666	607
645.509	340	409	645.509	660	599
645.93	351	392	645.93	668	619
646.351	363	386	646.351	643	598
646.772	331	376	646.772	656	595
647.192	336	379	647.192	643	586
647.613	355	360	647.613	600	623
648.034	337	384	648.034	607	598
648.455	327	364	648.455	618	603
648.876	344	381	648.876	596	607
649.297	309	359	649.297	569	598
649.717	348	371	649.717	590	553
650.138	323	350	650.138	623	577
650.559	335	351	650.559	573	560
650.98	312	352	650.98	586	556
651.4	319	331	651.4	585	538
651.821	346	333	651.821	550	554
652.242	309	365	652.242	567	517
652.662	319	339	652.662	535	564
653.083	299	326	653.083	501	527
653.504	302	321	653.504	533	493
653.925	322	345	653.925	546	538
654.345	304	380	654.345	529	529
654.766	287	320	654.766	512	530
655.187	292	308	655.187	519	518
655.607	277	318	655.607	507	493
656.028	290	330	656.028	536	483
656.448	311	322	656.448	523	485
656.869	295	341	656.869	504	520
657.29	326	329	657.29	516	489
657.71	283	324	657.71	459	513
658.131	312	305	658.131	500	472
658.551	287	333	658.551	509	493
658.972	328	334	658.972	469	475
659.392	305	308	659.392	491	495
659.813	294	357	659.813	499	501
660.234	297	321	660.234	501	480
660.654	297	315	660.654	470	468
661.075	325	343	661.075	491	484
661.495	324	331	661.495	507	507
661.916	322	330	661.916	496	455
662.336	302	312	662.336	480	477
662.756	276	337	662.756	470	499
663.177	323	335	663.177	491	507
663.597	306	314	663.597	474	500
664.018	308	351	664.018	484	497
664.438	312	358	664.438	474	497
664.859	312	346	664.859	462	502
665.279	282	354	665.279	461	507
665.7	314	315	665.7	452	466
666.12	333	345	666.12	499	463
666.54	301	338	666.54	450	457
666.961	325	328	666.961	477	475
667.381	305	354	667.381	463	500
667.801	321	342	667.801	481	470
668.222	318	356	668.222	472	489
668.642	288	324	668.642	462	496
669.062	321	348	669.062	473	503
669.483	315	337	669.483	482	492
669.903	346	363	669.903	462	491
670.323	327	338	670.323	485	511
670.744	343	336	670.744	469	516
671.164	325	348	671.164	504	497
671.584	336	328	671.584	466	494
672.004	322	346	672.004	472	498
672.425	330	374	672.425	488	519
672.845	330	344	672.845	475	514
673.265	349	372	673.265	467	472
673.685	353	322	673.685	468	505
674.105	308	330	674.105	488	505
674.526	370	344	674.526	491	482
674.946	337	371	674.946	447	517
675.366	342	330	675.366	482	512
675.786	335	346	675.786	480	530
676.206	329	352	676.206	454	532
676.626	341	375	676.626	466	502
677.047	348	355	677.047	495	509
677.467	347	374	677.467	459	546
677.887	375	359	677.887	480	525
678.307	340	389	678.307	497	521
678.727	346	342	678.727	490	526
679.147	333	352	679.147	495	506
679.567	346	343	679.567	463	521
679.987	376	334	679.987	486	518
680.407	346	380	680.407	483	522
680.827	341	369	680.827	491	524
681.247	348	384	681.247	484	521
681.667	340	366	681.667	514	507
682.087	340	379	682.087	474	507
682.507	338	379	682.507	530	506
682.927	338	370	682.927	515	502
683.347	349	347	683.347	500	535
683.767	348	386	683.767	499	526
684.187	348	348	684.187	488	547
684.607	353	368	684.607	482	524
685.027	377	387	685.027	514	515
685.447	348	386	685.447	526	499
685.867	370	360	685.867	494	520
686.287	371	400	686.287	488	546
686.707	364	366	686.707	488	552
687.127	369	402	687.127	464	519
687.547	360	358	687.547	473	499
687.966	371	381	687.966	497	525
688.386	380	380	688.386	495	517
688.806	355	373	688.806	508	526
689.226	361	395	689.226	481	491
689.646	351	383	689.646	500	504
690.066	386	388	690.066	545	518
690.485	370	369	690.485	507	523
690.905	377	356	690.905	503	539
691.325	355	388	691.325	516	511
691.745	367	403	691.745	504	533
692.165	358	357	692.165	518	519
692.584	364	368	692.584	497	510
693.004	388	348	693.004	505	528
693.424	376	372	693.424	503	525
693.844	379	342	693.844	489	534
694.263	389	364	694.263	525	553
694.683	384	392	694.683	477	504
695.103	352	383	695.103	478	507
695.522	345	374	695.522	516	554
695.942	345	388	695.942	476	500
696.362	377	372	696.362	476	555
696.781	374	369	696.781	500	534
697.201	388	399	697.201	493	532
697.621	342	365	697.621	471	513
698.04	402	409	698.04	491	528
698.46	361	380	698.46	465	522
698.879	319	396	698.879	476	512
699.299	381	366	699.299	488	515
699.719	376	351	699.719	482	506
700.138	372	366	700.138	466	543

## Sheet: Fig. 4e
Top			Bottom
	D-NP	L-NP	D-OLED-2		L-OLED-2
Wavelength (nm)	g_ext	g_ext	Wavelength (nm)	g_EL	Wavelength (nm)	g_EL
700	-0.000361672	-0.01381	550.156	-0.01118	550.156	-0.10418
699	0.000671553	-0.0151	550.579	-0.00959	550.579	-0.10377
698	0.00172	-0.01634	551.002	-0.0058	551.002	-0.10725
697	0.00266	-0.01746	551.425	-0.00253	551.425	-0.10699
696	0.00364	-0.01875	551.848	-0.00223	551.848	-0.10911
695	0.00471	-0.02009	552.271	0.00598	552.271	-0.11818
694	0.0058	-0.02146	552.694	0.01024	552.694	-0.1158
693	0.00686	-0.02268	553.116	0.01116	553.116	-0.12083
692	0.00794	-0.02411	553.539	0.01224	553.539	-0.1213
691	0.00901	-0.0254	553.962	0.01388	553.962	-0.12133
690	0.01015	-0.02699	554.385	0.01216	554.385	-0.11896
689	0.01141	-0.02841	554.808	0.00923	554.808	-0.12152
688	0.0126	-0.02991	555.231	0.0135	555.231	-0.11847
687	0.01377	-0.0313	555.653	0.01403	555.653	-0.12391
686	0.01497	-0.03275	556.076	0.01687	556.076	-0.12549
685	0.0162	-0.03429	556.499	0.02127	556.499	-0.13153
684	0.0175	-0.03592	556.922	0.01853	556.922	-0.13294
683	0.01876	-0.0373	557.345	0.02243	557.345	-0.12779
682	0.02017	-0.03906	557.767	0.02316	557.767	-0.1256
681	0.02167	-0.04096	558.19	0.02142	558.19	-0.12528
680	0.02317	-0.04278	558.613	0.02665	558.613	-0.12462
679	0.02486	-0.04469	559.036	0.02708	559.036	-0.12402
678	0.02653	-0.04678	559.458	0.02627	559.458	-0.12683
677	0.02812	-0.04871	559.881	0.03136	559.881	-0.13155
676	0.02965	-0.05048	560.304	0.03056	560.304	-0.13541
675	0.03133	-0.05246	560.726	0.02947	560.726	-0.13259
674	0.03312	-0.05436	561.149	0.02984	561.149	-0.13328
673	0.03495	-0.05658	561.572	0.03093	561.572	-0.13756
672	0.03677	-0.05852	561.995	0.03288	561.995	-0.13185
671	0.03861	-0.06066	562.417	0.0332	562.417	-0.12771
670	0.04037	-0.06234	562.84	0.03474	562.84	-0.12157
669	0.04225	-0.06465	563.263	0.03233	563.263	-0.11766
668	0.04407	-0.06683	563.685	0.02645	563.685	-0.1219
667	0.04612	-0.06919	564.108	0.02632	564.108	-0.11911
666	0.04824	-0.07099	564.53	0.02634	564.53	-0.11824
665	0.05022	-0.07326	564.953	0.03031	564.953	-0.11018
664	0.05224	-0.07526	565.376	0.03166	565.376	-0.10969
663	0.05457	-0.07747	565.798	0.03257	565.798	-0.10799
662	0.05682	-0.07988	566.221	0.0278	566.221	-0.10296
661	0.05906	-0.08218	566.643	0.02756	566.643	-0.09846
660	0.06142	-0.0843	567.066	0.02336	567.066	-0.09423
659	0.06372	-0.08665	567.489	0.02178	567.489	-0.0852
658	0.06612	-0.08915	567.911	0.01921	567.911	-0.0824
657	0.06865	-0.0913	568.334	0.0156	568.334	-0.07373
656	0.07098	-0.09359	568.756	0.01279	568.756	-0.07028
655	0.07332	-0.09585	569.179	0.00989	569.179	-0.06959
654	0.07578	-0.09835	569.601	0.00811	569.601	-0.0645
653	0.07846	-0.10115	570.024	0.00275	570.024	-0.04995
652	0.08112	-0.10258	570.446	-0.00228	570.446	-0.04215
651	0.08345	-0.1052	570.869	-0.00709	570.869	-0.03447
650	0.08594	-0.10719	571.291	-0.01179	571.291	-0.02861
649	0.08829	-0.10886	571.714	-0.01779	571.714	-0.01971
648	0.0906	-0.11116	572.136	-0.02171	572.136	-0.01119
647	0.0931	-0.11313	572.559	-0.02624	572.559	-0.00605
646	0.0959	-0.11541	572.981	-0.02951	572.981	0.00161
645	0.09872	-0.11789	573.404	-0.03289	573.404	0.0125
644	0.10136	-0.11964	573.826	-0.0361	573.826	0.02241
643	0.10379	-0.12219	574.249	-0.04236	574.249	0.03024
642	0.10695	-0.12399	574.671	-0.0476	574.671	0.03831
641	0.1099	-0.12645	575.093	-0.04988	575.093	0.04724
640	0.11249	-0.12838	575.516	-0.05454	575.516	0.05387
639	0.115	-0.13032	575.938	-0.05989	575.938	0.06173
638	0.11742	-0.13292	576.361	-0.06367	576.361	0.07081
637	0.12034	-0.13464	576.783	-0.06961	576.783	0.07923
636	0.12322	-0.13625	577.205	-0.07575	577.205	0.08495
635	0.12563	-0.13778	577.628	-0.08201	577.628	0.09549
634	0.12797	-0.13985	578.05	-0.08676	578.05	0.10618
633	0.13045	-0.14168	578.472	-0.09183	578.472	0.11496
632	0.13301	-0.14339	578.895	-0.09842	578.895	0.12283
631	0.1355	-0.14466	579.317	-0.10516	579.317	0.1319
630	0.13749	-0.14643	579.739	-0.11107	579.739	0.13858
629	0.13977	-0.14802	580.162	-0.1161	580.162	0.14597
628	0.14201	-0.14936	580.584	-0.12104	580.584	0.15155
627	0.14366	-0.151	581.006	-0.12685	581.006	0.15612
626	0.14594	-0.15191	581.428	-0.13409	581.428	0.1624
625	0.14809	-0.15297	581.851	-0.13853	581.851	0.16856
624	0.14944	-0.15436	582.273	-0.14359	582.273	0.17366
623	0.15138	-0.15496	582.695	-0.14929	582.695	0.18123
622	0.15346	-0.15679	583.118	-0.15482	583.118	0.18831
621	0.15499	-0.15709	583.54	-0.16066	583.54	0.19361
620	0.15634	-0.15798	583.962	-0.16643	583.962	0.19779
619	0.15805	-0.15875	584.384	-0.17225	584.384	0.20155
618	0.15936	-0.16017	584.806	-0.1782	584.806	0.20602
617	0.16103	-0.16027	585.229	-0.18351	585.229	0.20922
616	0.16227	-0.16094	585.651	-0.18854	585.651	0.21375
615	0.16302	-0.1615	586.073	-0.1937	586.073	0.21773
614	0.16398	-0.16203	586.495	-0.19775	586.495	0.22046
613	0.16543	-0.16174	586.917	-0.20367	586.917	0.22249
612	0.16627	-0.16197	587.339	-0.20856	587.339	0.22552
611	0.16661	-0.16171	587.762	-0.21238	587.762	0.22947
610	0.16683	-0.16205	588.184	-0.21668	588.184	0.23278
609	0.1669	-0.1614	588.606	-0.22135	588.606	0.23547
608	0.16776	-0.16158	589.028	-0.2245	589.028	0.23733
607	0.16762	-0.16081	589.45	-0.22757	589.45	0.2391
606	0.16741	-0.16	589.872	-0.23119	589.872	0.24185
605	0.16734	-0.15901	590.294	-0.23404	590.294	0.24461
604	0.16661	-0.15804	590.716	-0.23663	590.716	0.2465
603	0.16587	-0.15746	591.138	-0.24047	591.138	0.24885
602	0.16548	-0.15642	591.561	-0.24332	591.561	0.25079
601	0.16456	-0.15524	591.983	-0.24587	591.983	0.25233
600	0.1632	-0.15422	592.405	-0.24791	592.405	0.25416
599	0.16204	-0.15231	592.827	-0.2501	592.827	0.2558
598	0.16058	-0.15098	593.249	-0.25199	593.249	0.25701
597	0.15921	-0.14878	593.671	-0.25338	593.671	0.25928
596	0.15807	-0.14715	594.093	-0.25478	594.093	0.26076
595	0.15636	-0.14488	594.515	-0.25659	594.515	0.26142
594	0.15409	-0.14335	594.937	-0.25833	594.937	0.26273
593	0.1518	-0.14084	595.359	-0.26023	595.359	0.26411
592	0.14957	-0.13869	595.781	-0.26261	595.781	0.26542
591	0.1474	-0.13569	596.203	-0.26456	596.203	0.26633
590	0.14468	-0.13378	596.625	-0.26645	596.625	0.26725
589	0.14257	-0.13042	597.047	-0.26842	597.047	0.26918
588	0.13977	-0.12786	597.469	-0.26969	597.469	0.27004
587	0.13692	-0.12498	597.89	-0.27067	597.89	0.27103
586	0.13375	-0.12226	598.312	-0.27184	598.312	0.2716
585	0.13081	-0.11852	598.734	-0.27279	598.734	0.27251
584	0.12754	-0.11571	599.156	-0.27371	599.156	0.27407
583	0.12431	-0.11175	599.578	-0.27434	599.578	0.27495
582	0.12112	-0.10882	600	-0.27557	600	0.27581
581	0.11776	-0.10513	600.422	-0.27721	600.422	0.27622
580	0.11464	-0.10128	600.844	-0.27894	600.844	0.27688
579	0.11129	-0.0985	601.266	-0.28032	601.266	0.27814
578	0.1079	-0.09445	601.687	-0.28159	601.687	0.27892
577	0.10448	-0.09138	602.109	-0.28297	602.109	0.27944
576	0.10098	-0.08745	602.531	-0.28401	602.531	0.27996
575	0.09742	-0.08349	602.953	-0.28518	602.953	0.28079
574	0.09369	-0.08016	603.375	-0.28641	603.375	0.28128
573	0.0901	-0.07637	603.797	-0.28749	603.797	0.28219
572	0.0867	-0.07274	604.218	-0.28848	604.218	0.28264
571	0.08298	-0.06894	604.64	-0.28946	604.64	0.2833
570	0.07921	-0.06522	605.062	-0.29076	605.062	0.28413
569	0.07581	-0.06184	605.484	-0.29169	605.484	0.28469
568	0.07222	-0.05815	605.905	-0.29249	605.905	0.28527
567	0.06868	-0.05457	606.327	-0.29346	606.327	0.28632
566	0.06527	-0.05096	606.749	-0.29436	606.749	0.28689
565	0.06181	-0.04767	607.171	-0.29515	607.171	0.28768
564	0.05835	-0.0441	607.592	-0.2963	607.592	0.28799
563	0.05514	-0.04063	608.014	-0.29706	608.014	0.28847
562	0.052	-0.03757	608.436	-0.29745	608.436	0.28902
561	0.04875	-0.03443	608.858	-0.29802	608.858	0.2896
560	0.04565	-0.03136	609.279	-0.29847	609.279	0.28995
559	0.04258	-0.02816	609.701	-0.29896	609.701	0.29018
558	0.03948	-0.02527	610.123	-0.29977	610.123	0.29028
557	0.03656	-0.02238	610.544	-0.30031	610.544	0.29027
556	0.03395	-0.01974	610.966	-0.30076	610.966	0.29019
555	0.03124	-0.01719	611.387	-0.30098	611.387	0.29049
554	0.0287	-0.01485	611.809	-0.30149	611.809	0.2909
553	0.02616	-0.01249	612.231	-0.30197	612.231	0.29093
552	0.02374	-0.01033	612.652	-0.30219	612.652	0.29082
551	0.02146	-0.00823	613.074	-0.30227	613.074	0.29104
550	0.01917	-0.00627	613.496	-0.30222	613.496	0.29095
			613.917	-0.30189	613.917	0.29086
			614.339	-0.30171	614.339	0.29061
			614.76	-0.3019	614.76	0.29079
			615.182	-0.3022	615.182	0.29064
			615.603	-0.30246	615.603	0.29073
			616.025	-0.30214	616.025	0.29052
			616.446	-0.3024	616.446	0.29034
			616.868	-0.30392	616.868	0.28974
			617.289	-0.30458	617.289	0.28979
			617.711	-0.30538	617.711	0.28949
			618.132	-0.30445	618.132	0.28881
			618.554	-0.30331	618.554	0.28812
			618.975	-0.30201	618.975	0.28785
			619.397	-0.30152	619.397	0.28787
			619.818	-0.30161	619.818	0.28729
			620.24	-0.30129	620.24	0.28733
			620.661	-0.3008	620.661	0.28644
			621.083	-0.30003	621.083	0.28622
			621.504	-0.29979	621.504	0.28592
			621.925	-0.29954	621.925	0.28549
			622.347	-0.29903	622.347	0.28479
			622.768	-0.29923	622.768	0.28475
			623.19	-0.29878	623.19	0.28426
			623.611	-0.29853	623.611	0.28401
			624.032	-0.29814	624.032	0.28315
			624.454	-0.29749	624.454	0.28281
			624.875	-0.29648	624.875	0.28227
			625.296	-0.29609	625.296	0.28162
			625.718	-0.29546	625.718	0.28073
			626.139	-0.29487	626.139	0.28042
			626.56	-0.29426	626.56	0.28025
			626.982	-0.29379	626.982	0.28024
			627.403	-0.29331	627.403	0.2805
			627.824	-0.29259	627.824	0.28009
			628.245	-0.29161	628.245	0.27921
			628.667	-0.29101	628.667	0.27868
			629.088	-0.29051	629.088	0.27849
			629.509	-0.28965	629.509	0.27812
			629.93	-0.28893	629.93	0.27754
			630.352	-0.28802	630.352	0.27764
			630.773	-0.28701	630.773	0.27769
			631.194	-0.28665	631.194	0.27809
			631.615	-0.28584	631.615	0.27795
			632.036	-0.28505	632.036	0.27754
			632.458	-0.28426	632.458	0.27678
			632.879	-0.28345	632.879	0.2756
			633.3	-0.28173	633.3	0.27492
			633.721	-0.28028	633.721	0.27446
			634.142	-0.2795	634.142	0.27379
			634.563	-0.27825	634.563	0.27324
			634.984	-0.27749	634.984	0.27287
			635.405	-0.27727	635.405	0.27219
			635.827	-0.27589	635.827	0.27114
			636.248	-0.27423	636.248	0.27011
			636.669	-0.27301	636.669	0.2691
			637.09	-0.27172	637.09	0.26809
			637.511	-0.27007	637.511	0.26714
			637.932	-0.26869	637.932	0.26587
			638.353	-0.2676	638.353	0.26401
			638.774	-0.26652	638.774	0.26265
			639.195	-0.26531	639.195	0.26091
			639.616	-0.26329	639.616	0.25948
			640.037	-0.26204	640.037	0.25797
			640.458	-0.26067	640.458	0.25675
			640.879	-0.25913	640.879	0.25606
			641.3	-0.2573	641.3	0.2547
			641.721	-0.25481	641.721	0.25327
			642.142	-0.25303	642.142	0.25175
			642.563	-0.25153	642.563	0.25081
			642.984	-0.24904	642.984	0.24914
			643.405	-0.24701	643.405	0.2477
			643.826	-0.24435	643.826	0.24592
			644.246	-0.24194	644.246	0.24344
			644.667	-0.23993	644.667	0.24155
			645.088	-0.23773	645.088	0.23903
			645.509	-0.23546	645.509	0.23711
			645.93	-0.23285	645.93	0.235
			646.351	-0.22984	646.351	0.2329
			646.772	-0.22726	646.772	0.23051
			647.192	-0.22467	647.192	0.22771
			647.613	-0.22165	647.613	0.22499
			648.034	-0.21845	648.034	0.22234
			648.455	-0.21563	648.455	0.21942
			648.876	-0.21311	648.876	0.21692
			649.297	-0.21011	649.297	0.21491
			649.717	-0.20671	649.717	0.21212
			650.138	-0.20334	650.138	0.20939
			650.559	-0.2	650.559	0.20591
			650.98	-0.19726	650.98	0.20293
			651.4	-0.19401	651.4	0.19927
			651.821	-0.19096	651.821	0.19652
			652.242	-0.18739	652.242	0.193
			652.662	-0.18411	652.662	0.18991
			653.083	-0.18089	653.083	0.18739
			653.504	-0.17811	653.504	0.18438
			653.925	-0.1752	653.925	0.1811
			654.345	-0.17167	654.345	0.17842
			654.766	-0.1681	654.766	0.17504
			655.187	-0.16454	655.187	0.17195
			655.607	-0.16094	655.607	0.16831
			656.028	-0.15762	656.028	0.16575
			656.448	-0.15431	656.448	0.16237
			656.869	-0.15097	656.869	0.15911
			657.29	-0.14763	657.29	0.15579
			657.71	-0.14397	657.71	0.15245
			658.131	-0.14027	658.131	0.14887
			658.551	-0.13657	658.551	0.14528
			658.972	-0.13289	658.972	0.14174
			659.392	-0.12862	659.392	0.13842
			659.813	-0.12553	659.813	0.13484
			660.234	-0.12245	660.234	0.13143
			660.654	-0.11852	660.654	0.12831
			661.075	-0.11462	661.075	0.1244
			661.495	-0.11086	661.495	0.12034
			661.916	-0.10729	661.916	0.11693
			662.336	-0.10358	662.336	0.11341
			662.756	-0.1003	662.756	0.11045
			663.177	-0.09714	663.177	0.10759
			663.597	-0.09384	663.597	0.10414
			664.018	-0.09054	664.018	0.10073
			664.438	-0.0875	664.438	0.09816
			664.859	-0.08395	664.859	0.09548
			665.279	-0.08034	665.279	0.09245
			665.7	-0.07675	665.7	0.0904
			666.12	-0.07337	666.12	0.08773
			666.54	-0.06979	666.54	0.08506
			666.961	-0.06751	666.961	0.08295
			667.381	-0.06529	667.381	0.0797
			667.801	-0.06275	667.801	0.07782
			668.222	-0.06037	668.222	0.07619
			668.642	-0.05822	668.642	0.07363
			669.062	-0.05591	669.062	0.07132
			669.483	-0.05325	669.483	0.06887
			669.903	-0.05053	669.903	0.06634
			670.323	-0.04791	670.323	0.06396
			670.744	-0.04581	670.744	0.06163
			671.164	-0.04326	671.164	0.06016
			671.584	-0.0406	671.584	0.05841
			672.004	-0.03926	672.004	0.05644
			672.425	-0.03746	672.425	0.05441
			672.845	-0.03485	672.845	0.05212
			673.265	-0.03312	673.265	0.04918
			673.685	-0.03065	673.685	0.0467
			674.105	-0.02889	674.105	0.04482
			674.526	-0.02677	674.526	0.0438
			674.946	-0.02463	674.946	0.04287
			675.366	-0.02257	675.366	0.04134
			675.786	-0.02187	675.786	0.03877
			676.206	-0.02031	676.206	0.03736
			676.626	-0.01812	676.626	0.03586
			677.047	-0.01717	677.047	0.0335
			677.467	-0.01543	677.467	0.0307
			677.887	-0.01254	677.887	0.02873
			678.307	-0.01156	678.307	0.02728
			678.727	-0.00973	678.727	0.02524
			679.147	-0.00825	679.147	0.02383
			679.567	-0.00744	679.567	0.02265
			679.987	-0.0065	679.987	0.02095
			680.407	-0.005	680.407	0.01929
			680.827	-0.00333	680.827	0.01957
			681.247	-0.00143	681.247	0.01787
			681.667	-5.5388e-05	681.667	0.01681
			682.087	0.000960373	682.087	0.01606
			682.507	0.00249	682.507	0.01518
			682.927	0.00384	682.927	0.0133
			683.347	0.00534	683.347	0.0119
			683.767	0.00628	683.767	0.01042
			684.187	0.00655	684.187	0.00829
			684.607	0.00767	684.607	0.00648
			685.027	0.00944	685.027	0.00327
			685.447	0.01033	685.447	0.00208
			685.867	0.01128	685.867	-0.000686375
			686.287	0.01206	686.287	-0.00278
			686.707	0.01319	686.707	-0.00338
			687.127	0.01453	687.127	-0.00465
			687.547	0.01625	687.547	-0.00588
			687.966	0.01763	687.966	-0.00724
			688.386	0.01865	688.386	-0.00875
			688.806	0.01909	688.806	-0.01023
			689.226	0.0204	689.226	-0.01166
			689.646	0.02153	689.646	-0.01289
			690.066	0.02327	690.066	-0.01453
			690.485	0.02497	690.485	-0.0164
			690.905	0.02564	690.905	-0.0181
			691.325	0.02755	691.325	-0.01923
			691.745	0.02844	691.745	-0.02166
			692.165	0.02929	692.165	-0.02296
			692.584	0.02997	692.584	-0.02433
			693.004	0.03092	693.004	-0.0256
			693.424	0.0324	693.424	-0.02693
			693.844	0.03315	693.844	-0.02722
			694.263	0.03435	694.263	-0.03039
			694.683	0.03518	694.683	-0.03205
			695.103	0.03635	695.103	-0.03383
			695.522	0.03748	695.522	-0.03506
			695.942	0.03856	695.942	-0.03651
			696.362	0.04062	696.362	-0.03803
			696.781	0.04211	696.781	-0.04013
			697.201	0.04312	697.201	-0.04116
			697.621	0.0443	697.621	-0.04319
			698.04	0.04556	698.04	-0.04455
			698.46	0.04653	698.46	-0.04701
			698.879	0.04743	698.879	-0.04852
			699.299	0.04921	699.299	-0.04921
			699.719	0.05044	699.719	-0.05179
			700.138	0.05157	700.138	-0.0535

[truncated: 8 more sheets: Fig. 4f, Fig. 4h, Fig. 4i, Fig. 5a, Fig. 5b, Fig. 5c,d, Fig. 5e,f, Fig. 5g]
